# Supplementary material for: Genomic Comparative Analysis of Two Multi-Drug Resistance (MDR) Acinetobacter baumannii Clinical Strains Assigned to International Clonal Lineage II Recovered Pre- and Post-COVID-19 Pandemic
Source: Biology (Basel). 2023 Feb 24;12(3):358. doi: 10.3390/biology12030358 (PMC10045941; doi:10.3390/biology12030358)
Supplement: Supplementary file 1 [file biology-12-00358-s001.zip]

Archive with 18 entries (17 files):
- Supplementary Material/
- __MACOSX/._Supplementary Material
- Supplementary Material/TableS7.xlsx
- __MACOSX/Supplementary Material/._TableS7.xlsx
- Supplementary Material/TableS6.xlsx
- __MACOSX/Supplementary Material/._TableS6.xlsx
- Supplementary Material/tableS1.xlsx
- __MACOSX/Supplementary Material/._tableS1.xlsx
- Supplementary Material/tableS3.xlsx
- __MACOSX/Supplementary Material/._tableS3.xlsx
- Supplementary Material/tableS2.xlsx
- __MACOSX/Supplementary Material/._tableS2.xlsx
- Supplementary Material/TableS5.xlsx
- __MACOSX/Supplementary Material/._TableS5.xlsx
- Supplementary Material/Figure_S1.pdf
- __MACOSX/Supplementary Material/._Figure_S1.pdf
- Supplementary Material/TableS4.xlsx
- __MACOSX/Supplementary Material/._TableS4.xlsx
