# Supplementary material for: Genomic Comparative Analysis of Two Multi-Drug Resistance (MDR) Acinetobacter baumannii Clinical Strains Assigned to International Clonal Lineage II Recovered Pre- and Post-COVID-19 Pandemic
Source: Biology (Basel). 2023 Feb 24;12(3):358. doi: 10.3390/biology12030358 (PMC10045941; doi:10.3390/biology12030358)
Supplement: Supplementary file 1 [file biology-12-00358-s001.zip › Supplementary Material/TableS7.xlsx]

## Sheet: Sheet2
Supplementary Table 7
Matrix of Absence/presence iron uptake locus in A. baumannii ST2 genomes recovered from NCBI GenBank database (n=2938).
Genome	Acinetobactin	Baumanoferrin	Heme_cluster_2	Heme_cluster3	FeoABC	Fimsbactin
ACICU	1	1	1	1	1	0
6014059	1	1	1	1	1	0
UMB001	0	1	1	0	1	0
WM99c	1	1	1	0	1	0
MDR-TJ	1	1	1	0	1	0
1656-2	1	1	1	0	1	0
AB210	1	1	1	1	1	0
3990	1	1	1	1	1	0
TCDC-AB0715	1	1	1	1	1	0
ABNIH2	1	1	1	0	1	0
ABNIH4	0	1	1	1	1	0
MDR-ZJ06	1	1	1	1	1	0
AB5711	1	1	1	0	1	0
W6976	0	0	0	0	1	0
W7282	1	0	1	1	1	0
Naval-17	1	1	1	0	1	0
OIFC189	1	1	1	0	1	0
AC12	1	1	1	1	1	0
Ab11111	1	1	1	0	1	0
Ab44444	0	1	1	0	1	0
ZWS1122	1	1	1	1	1	0
ZWS1219	1	1	1	1	1	0
AB_1582-8	1	0	1	0	1	0
AB_1595-8	1	1	0	0	1	0
AB_1766_8	1	1	0	0	1	0
AB_515-8	1	1	0	0	1	0
AB_908-12	1	1	1	0	1	0
AB_TG2022	1	1	1	0	1	0
AB_TG2023	1	1	0	0	1	0
AB_TG2026	1	1	1	0	1	0
AB_TG2631	1	1	1	0	1	0
AB_TG27323	1	1	1	0	1	0
AB_TG27331	1	1	1	0	1	0
AB_TG5064	0	1	0	0	1	0
AB_2008-15-34-7	0	1	1	1	1	0
AB_2009-04-02-7	1	1	0	0	1	0
AB_908-14-7	0	1	0	0	1	0
AB_909-05	1	0	0	0	1	0
AB_909-14-7	1	1	0	0	0	0
AB_TG27327	1	1	1	0	1	0
AB_TG27335	1	1	1	0	1	0
TYTH-1	1	1	1	1	1	0
OIFC180	1	1	1	0	1	0
AC30	1	1	1	1	1	0
AB_2008-23-07-01-7	1	0	1	0	1	0
Naval-2	0	1	1	1	1	0
Naval-113	1	1	1	0	1	0
53264	1	1	1	1	1	0
ABIsac_ColiS	0	0	1	0	1	0
OIFC338	1	1	1	0	1	0
Naval-78	0	1	1	1	1	0
AB1H8	1	1	1	0	1	0
ABNIH22	1	1	0	1	1	0
ABNIH23	1	1	0	1	1	0
ABNIH13	0	1	0	0	1	0
ABNIH26	1	1	1	0	1	0
ABNIH25	0	1	1	1	1	0
ABNIH5	0	1	0	1	1	0
ABNIH14	0	1	0	0	1	0
ABNIH15	0	1	0	0	1	0
ABNIH16	0	1	1	0	1	0
ABNIH17	0	1	0	0	1	0
ABNIH18	0	1	0	1	1	0
ABNIH20	0	1	0	1	1	0
ABNIH24	0	1	0	1	1	0
48055	1	1	1	0	1	0
NIPH_24	1	1	1	0	1	0
NIPH_2061	1	1	1	1	1	0
NIPH_528	1	1	1	0	1	0
BJAB07104	1	1	1	0	1	0
BJAB0868	1	1	1	1	1	0
TG22192	1	1	0	0	1	0
TG22202	1	1	1	0	1	0
TG22212	1	1	1	1	1	0
TG27299	1	1	0	0	1	0
TG27307	0	1	1	1	1	0
TG27311	0	1	1	1	1	0
TG27315	1	1	1	0	1	0
TG27319	1	1	1	0	1	0
TG27371	1	1	0	0	1	0
TG27379	1	1	1	0	1	0
TG27383	1	1	1	0	1	0
TG27407	1	1	1	0	1	0
TG27411	1	1	1	0	1	0
TG15239	1	1	1	0	1	0
TG15234	0	1	0	1	1	0
TG15238	1	1	1	0	1	0
TG15233	1	1	1	1	1	0
TG15236	1	1	1	0	1	0
TG15237	1	1	1	0	1	0
TG15240	0	1	1	1	1	0
TG15241	0	1	1	1	1	0
TG15242	0	1	1	1	1	0
TG2012	1	1	1	0	1	0
TG2013	1	1	1	0	1	0
TG2014	1	1	1	0	1	0
TG20546	0	0	1	1	1	0
TG22110	1	1	1	1	1	0
Perm	0	1	1	0	1	0
DU202	1	1	1	0	1	0
MRY09-0642	1	0	1	0	1	0
MRY10-0558	1	1	1	0	1	0
MRY12-0277	1	1	0	0	1	0
UH0207	1	1	0	1	1	0
UH0807	0	1	1	1	1	0
UH1007	1	1	1	0	1	0
UH10007	1	1	1	0	1	0
UH0707	1	1	1	1	1	0
UH10107	1	1	1	0	1	0
UH10707	1	1	1	1	1	0
UH11608	1	1	0	1	1	0
UH12308	1	1	1	0	1	0
UH12408	1	1	1	0	1	0
UH12808	1	1	1	0	1	0
UH13908	1	1	0	1	1	0
UH14508	1	1	1	0	1	0
UH15208	1	1	1	0	1	0
UH16008	1	1	1	0	1	0
UH16108	1	1	1	0	1	0
UH18608	1	1	0	1	1	0
UH19908	1	1	1	1	1	0
UH20108	1	1	1	0	1	0
UH2307	1	1	1	0	1	0
UH8107	1	1	1	0	1	0
UH8407	1	1	1	0	1	0
UH8707	1	1	1	0	1	0
UH8807	0	1	0	1	1	0
UH9007	1	0	1	0	1	0
UH9707	1	1	1	0	1	0
UH9907	1	1	1	0	1	0
UH2907	1	1	1	1	1	0
UH2707	1	1	1	1	1	0
UH9907	1	1	1	0	1	0
UH10707	1	1	1	1	1	0
UH5307	1	1	1	1	1	0
UH5707	1	1	1	0	1	0
UH6107	1	1	1	0	1	0
UH6207	1	1	0	1	1	0
UH7007	0	1	1	1	1	0
UH7707	1	1	1	1	1	0
UH7807	1	1	1	0	1	0
CI77	1	1	1	0	1	0
UH2107	1	1	1	0	1	0
UH3807	1	1	0	1	1	0
1247182	1	1	1	0	1	0
1046051	1	1	0	0	1	0
1042969-1265	0	1	1	1	1	0
1036938	1	1	0	0	1	0
1031433	0	1	1	1	1	0
136706	0	1	1	1	1	0
1051176	1	1	1	0	1	0
1046674	0	1	1	0	1	0
17534	0	1	1	1	1	0
1294217	0	1	1	1	1	0
1406750	0	1	1	1	1	0
724909	0	1	1	1	1	0
1159076	0	1	1	1	1	0
647609	0	1	0	1	1	0
1465485	0	1	1	1	1	0
400834	0	1	1	1	1	0
959073	0	0	0	1	1	0
942133	0	1	0	1	1	0
929679-2095	0	1	0	1	1	0
58452	1	1	1	0	1	0
796380-2102	0	1	1	1	1	0
564012	0	1	1	1	1	0
472237-1196	0	1	0	1	1	0
34001	0	1	0	1	1	0
1289546	0	1	1	1	1	0
993520	0	1	1	1	1	0
947299	0	1	1	1	1	0
653020	0	1	1	1	1	0
662545-1347	0	1	0	1	1	0
532413	1	1	1	0	1	0
1277411	1	1	1	0	1	0
554515	0	1	1	1	1	0
1575710	0	1	1	1	1	0
1526966	1	1	1	0	1	0
1291820	1	1	1	0	1	0
1552865	1	1	0	0	1	0
1593273	0	1	1	1	1	0
1552818	0	1	0	1	1	0
323408	1	1	1	0	1	0
458282	0	1	1	1	1	0
470922	0	1	1	1	1	0
1552389	1	1	1	0	1	0
1488685	1	1	1	0	1	0
1426993	0	1	1	1	1	0
24860_8	0	1	1	1	1	0
7893	0	1	1	1	1	0
24812_6	0	0	1	0	1	0
24860_4	0	1	1	1	1	0
24860_7	0	1	0	1	1	0
10519	0	1	1	1	1	0
1045092	0	1	1	1	1	0
923118	0	1	1	1	1	0
836190	0	1	1	1	1	0
825610	1	1	1	0	1	0
737393	0	1	1	1	1	0
655555	0	0	1	1	1	0
1457504	0	1	1	1	1	0
2887	0	1	1	1	1	0
1296252	0	1	1	1	1	0
1264936	0	1	1	1	1	0
1207552	1	1	1	0	1	0
1271651	0	1	1	1	1	0
1178044	0	1	1	1	1	0
1095464	0	1	1	1	1	0
1022959	0	1	1	1	1	0
1471012	0	1	1	1	1	0
1475764	0	1	1	1	1	0
273929	1	1	1	0	1	0
23671	1	1	1	0	1	0
145660	1	1	1	0	1	0
1494580	0	1	1	1	1	0
1294222	0	1	1	1	1	0
755829	0	1	1	1	1	0
1266220	0	1	1	1	1	0
339786	1	1	1	0	1	0
1232509	0	1	1	1	1	0
628418	0	1	1	1	1	0
466215	0	1	1	1	1	0
981176	0	1	1	1	1	0
70136	1	1	1	0	1	0
98826	0	1	1	1	1	0
303002	0	1	1	1	1	0
1117819	0	1	1	1	1	0
213697	0	1	1	1	1	0
730795	1	1	1	0	1	0
1237202	0	1	1	1	1	0
11126	1	1	1	0	1	0
1262761-97	0	1	1	1	1	0
1392509	0	1	1	1	1	0
1406182	0	1	1	1	1	0
1397513	0	1	1	1	1	0
44895_9	0	1	1	1	1	0
44895_8	0	1	0	1	1	0
44895_4	0	1	1	1	1	0
24845_8	0	1	0	1	1	0
24845_10	0	1	0	1	1	0
24845_5	0	1	0	1	1	0
24845_3	0	1	0	1	1	0
24845_4	0	1	0	1	1	0
24845_9	0	0	0	1	1	0
25307_6	0	1	1	1	1	0
25307_8	0	1	0	1	1	0
24845_7	0	1	0	1	1	0
44895_10	0	1	1	1	1	0
44895_1	0	1	1	1	1	0
44895_2	0	1	1	1	1	0
25253_8	0	1	1	1	1	0
25307_1	0	1	1	1	1	0
25307_2	0	1	1	1	1	0
25307_3	0	1	1	1	1	0
25307_4	0	1	1	1	1	0
25307_5	0	1	1	1	1	0
24845_6	0	1	0	1	1	0
24845_1	0	1	0	1	1	0
25253_1	0	1	1	1	1	0
25253_10	0	1	1	1	1	0
25253_3	0	1	1	1	1	0
25253_4	0	1	1	1	1	0
25253_5	0	1	1	1	1	0
25253_6	0	1	1	1	1	0
45002_6	1	1	1	0	1	0
45002_7	1	1	1	0	1	0
45002_8	0	1	0	0	1	0
44895_5	0	1	0	1	1	0
44895_6	0	1	1	1	1	0
45002_5	1	1	1	0	1	0
45002_10	1	1	1	0	1	0
45002_3	1	1	1	0	1	0
45002_4	1	1	1	0	1	0
44895_3	0	1	1	1	1	0
24975_4	0	1	1	1	1	0
25561_2	0	1	1	1	1	0
25561_7	0	1	0	1	1	0
25561_1	0	1	1	1	1	0
24975_7	0	1	1	1	1	0
24975_9	0	1	1	1	1	0
25935_10	0	1	1	1	1	0
44327_8	0	1	0	1	1	0
44327_2	0	1	1	1	1	0
25750_7	0	1	1	1	1	0
25750_8	0	1	0	1	1	0
24975_5	0	1	1	1	1	0
44327_7	0	1	1	1	1	0
44327_1	0	1	1	1	1	0
44327_4	0	1	1	1	1	0
44327_5	0	1	0	1	1	0
44857_10	0	1	1	1	1	0
44857_9	0	1	0	1	1	0
44327_6	0	1	0	1	1	0
44467_9	0	1	0	1	1	0
25691_10	0	1	1	1	1	0
25766_2	0	1	1	1	1	0
25766_3	0	1	0	1	1	0
25935_9	0	1	1	1	1	0
24975_1	0	1	0	1	1	0
25766_1	0	1	0	1	1	0
25935_1	0	1	1	1	1	0
25935_2	0	1	1	1	1	0
25935_4	0	1	0	0	1	0
25935_5	0	1	0	0	1	0
25935_6	0	1	1	1	1	0
25935_7	0	1	1	1	1	0
25935_8	0	1	1	0	1	0
25766_6	0	1	1	1	1	0
25691_2	0	1	1	1	1	0
25691_6	0	1	1	1	1	0
25691_9	0	1	1	1	1	0
25766_7	0	1	1	1	1	0
25691_1	0	1	1	1	1	0
25766_5	0	1	0	1	1	0
25766_9	0	1	1	1	1	0
25766_10	0	1	1	1	1	0
25766_4	0	1	1	1	1	0
44467_5	0	1	1	1	1	0
44467_6	0	1	1	1	1	0
44467_7	0	1	1	1	1	0
44467_8	0	1	0	0	1	0
25681_2	0	1	1	1	1	0
25681_3	0	1	1	1	1	0
25681_5	0	1	1	1	1	0
25681_6	0	1	1	1	1	0
25681_8	0	1	1	1	1	0
25681_9	0	1	1	1	1	0
25750_6	0	1	1	1	1	0
44467_1	0	1	1	1	1	0
44467_2	0	1	1	1	1	0
44467_3	0	1	1	1	1	0
44467_4	0	1	1	1	1	0
25561_10	0	1	1	1	1	0
43557_1	0	1	1	1	1	0
25878_2	0	1	0	1	1	0
25878_1	0	1	1	1	1	0
44362_2	0	1	0	1	1	0
25878_3	0	1	1	1	1	0
44362_3	0	1	1	1	1	0
44362_4	0	1	1	1	1	0
44362_5	0	1	1	1	1	0
44362_6	0	1	1	1	1	0
44362_7	0	1	1	1	1	0
44362_8	0	1	1	1	1	0
44362_9	0	1	1	1	1	0
44437_3	0	1	0	1	1	0
44437_4	0	1	0	1	1	0
44437_5	0	1	0	1	1	0
44437_7	0	1	0	1	1	0
44437_8	0	1	0	1	1	0
44437_9	0	1	0	1	1	0
44362_10	0	1	1	1	1	0
44362_1	0	1	1	1	1	0
26016_4	0	1	1	1	1	0
26016_1	0	1	1	1	1	0
26016_6	0	1	1	1	1	0
26016_10	0	1	1	1	1	0
25569_6	0	1	1	1	1	0
26016_5	0	1	1	1	1	0
45057_4	0	1	1	1	1	0
26016_8	0	1	0	1	1	0
16553_1	0	1	1	1	1	0
24975_10	0	1	1	1	1	0
44839_10	0	1	1	1	1	0
24860_1	0	1	1	1	1	0
24860_6	0	1	1	1	1	0
44298_1	0	1	0	1	1	0
44298_2	0	1	0	1	1	0
44298_4	0	1	0	1	1	0
44298_6	0	1	0	0	1	0
44298_7	0	1	0	1	1	0
44298_9	0	1	0	1	1	0
44298_10	0	1	0	1	1	0
42057_2	0	1	1	1	1	0
44298_3	0	1	0	1	1	0
44839_8	0	1	1	1	1	0
44298_5	0	1	0	0	1	0
44298_8	0	1	0	0	1	0
44839_9	0	1	1	1	1	0
25442_1	0	1	1	1	1	0
25691_5	0	0	1	0	1	0
24860_9	0	0	1	1	1	0
23037	0	1	1	1	1	0
987421	0	0	1	1	1	0
1539026	0	1	1	1	1	0
18689	0	1	1	0	1	0
916567	0	0	1	1	1	0
96512	0	1	1	1	1	0
25750_1	0	1	1	1	1	0
26016_2	0	1	1	1	1	0
26016_3	0	1	1	1	1	0
26016_7	0	0	0	1	1	0
45057_1	0	0	0	1	1	0
45002_9	0	1	0	0	1	0
25691_7	1	1	1	0	1	0
24812_2	0	1	1	1	1	0
135867	0	1	1	1	1	0
1146103	0	1	1	1	1	0
1276470-132	1	1	1	0	1	0
24860_3	1	1	1	0	1	0
24860_5	0	1	1	1	1	0
24812_7	0	1	1	1	1	0
BIDMC_56	0	1	1	1	1	0
AC29	1	1	0	0	1	0
LY3	1	1	0	1	1	0
LY6	0	1	1	1	1	0
LY9	0	0	0	0	1	0
LY8	1	1	1	1	1	0
LY4	0	1	1	0	1	0
LY5	1	1	1	1	1	0
TCM206	1	1	1	1	1	0
T25	1	1	1	0	1	0
341	1	1	1	1	1	0
TYTH-2	1	1	1	1	1	0
TYTH-4	1	1	1	1	1	0
TYTH-6	1	1	1	1	1	0
BJ3	1	1	1	1	1	0
BJ1	1	1	1	1	1	0
BJ2	1	1	1	1	1	0
BJ5	1	1	1	1	1	0
BJ6	1	1	1	1	1	0
BJ7	1	1	1	1	1	0
BJ8	1	1	1	1	1	0
T173	1	1	1	0	1	0
T122	1	1	1	1	1	0
2011BJAB3	1	1	1	1	1	0
2011BJAB7	1	1	1	1	1	0
2004BJAB10	1	1	1	0	1	0
2011BJAB4	1	1	1	0	1	0
2004BJAB14	1	1	1	0	1	0
2011GDAB3	1	1	1	0	1	0
2003BJAB12	1	1	1	1	1	0
2004BJAB13	1	1	1	0	1	0
2005JSAB1	1	1	1	0	1	0
2011SDAB1	1	1	1	0	1	0
2011SHAB1	1	1	1	1	1	0
2011SDAB2	1	1	1	1	1	0
2011SDAB3	1	1	1	1	1	0
2011LNAB1	1	1	1	1	1	0
2011ZJAB1	1	1	1	1	1	0
2005LNAB4	1	1	1	1	1	0
2011BJAB5	1	1	1	0	1	0
2011BJAB8	1	1	1	1	1	0
1999BJAB11	1	1	1	1	1	0
2011GDAB1	1	1	1	0	1	0
2011GDAB4	1	1	1	1	1	0
2011HNAB1	1	1	1	0	1	0
2011LNAB3	1	1	1	0	1	0
2011ZJAB2	1	1	1	0	1	0
2011ZJAB3	0	1	1	1	1	0
2011BJAB6	0	1	1	1	1	0
2011BJAB1	1	1	1	1	1	0
2011BJAB2	1	1	1	1	1	0
T258	1	1	1	1	1	0
T7	1	1	1	0	1	0
T87	1	1	1	1	1	0
T185	1	1	1	1	1	0
T188	1	1	1	0	1	0
ABUH42783	1	1	1	0	1	0
ABUH504227	0	1	0	0	1	0
ABUH4837	1	1	1	1	1	0
ABUH60486	1	1	0	0	1	0
ABUH319118	1	1	0	1	1	0
ABUH497144	1	1	1	0	1	0
ABUH504238	1	1	0	1	1	0
ABUH80286	1	1	1	1	1	0
ABUH518307	1	1	0	1	1	0
ABUH463346	1	1	1	1	1	0
ABUH304350	1	1	0	1	1	0
ABUH304352	1	1	1	0	1	0
ABUH524354	1	1	1	0	1	0
ABUH404571	1	0	0	0	1	0
UH243_66	0	1	0	0	1	0
UH487_64	1	1	0	0	1	0
UH487_63	1	1	0	0	1	0
UH348_27	1	1	0	0	1	0
UH184_310	1	1	0	1	1	0
UH455_61	1	1	0	1	1	0
UH507_300	1	1	0	0	1	0
UH455_62	1	1	1	0	1	0
UH532_386	1	1	0	1	1	0
UH487_41	1	1	1	1	1	0
UH348_13	1	1	0	0	1	0
UH315_39	1	1	1	1	1	0
UH455_38	1	1	1	1	1	0
UH243_43	1	1	0	1	1	0
UH532_387	1	1	0	0	1	0
UH243_68	1	1	1	1	1	0
UH243_73	1	1	1	0	1	0
UH487_78	1	1	0	0	1	0
UH280_81	1	1	0	0	1	0
UH236_84	1	1	0	0	1	0
UH236_85	1	1	1	0	1	0
UH236_87	1	1	1	0	1	0
UH280_92	1	1	0	0	1	0
UH532_392	1	1	0	0	1	0
UH129_404	1	1	0	1	1	0
UH129_408	1	1	0	0	1	0
UH129_409	1	1	0	1	1	0
UH293_412	1	1	0	1	1	0
UH129_415	1	1	1	1	1	0
UH535_418	1	1	1	1	1	0
UH535_419	1	1	0	1	1	0
UH225_433	1	1	1	1	1	0
UH326_445	1	1	1	1	1	0
UH81_452	1	1	0	1	1	0
UH430_459	1	1	0	1	1	0
UH326_461	0	1	0	1	1	0
UH17_465	1	1	1	1	1	0
UH370_269	1	0	0	1	1	0
UH71_277	1	1	0	1	1	0
UH71_278	1	1	1	1	1	0
UH71_279	1	1	0	1	1	0
UH514_287	1	1	0	1	1	0
UH299_338	1	1	0	1	1	0
UH299_341	1	1	0	0	1	0
UH299_342	1	1	0	0	1	0
UH189_348	1	1	1	0	1	0
UH189_349	1	1	1	1	1	0
UH189_355	1	0	0	1	1	0
UH81_364	1	1	1	1	1	0
UH81_366	1	1	0	0	1	0
UH81_389	1	1	0	1	1	0
UH293_373	1	1	1	1	1	0
UH293_377	1	1	0	0	1	0
UH348_25	1	1	0	1	1	0
UH514_288	1	1	0	1	1	0
UH243_14	1	1	0	1	1	0
UH243_33	1	1	1	0	1	0
UH243_56	1	1	1	0	1	0
UH243_57	1	1	1	0	1	0
UH184_295	1	1	0	0	1	0
UH315_58	1	1	1	0	1	0
UH17_151	1	1	0	1	1	0
UH134_167	1	0	0	0	1	0
UH134_168	0	1	0	0	1	0
UH17_182	0	1	0	1	1	0
UH134_192	1	0	0	0	1	0
UH475_197	1	1	0	1	1	0
UH17_202	1	1	1	0	1	0
UH66_241	1	0	0	0	1	0
UH475_239	1	1	0	1	1	0
UH507_247	1	1	1	0	1	0
UH507_263	1	1	1	0	1	0
UH66_268	0	1	0	0	1	0
UH195_568	1	1	0	1	1	0
UH195_573	1	1	0	1	1	0
UH588_656	1	1	0	1	1	0
UH175_677	1	0	0	0	1	0
UH175_679	1	1	1	1	1	0
UH588_663	0	1	1	0	1	0
UH392_684	1	1	1	0	1	0
UH280_93	0	1	0	0	1	0
UH71_296	1	1	0	0	1	0
UH184_309	1	1	1	1	1	0
UH280_99	1	1	1	1	1	0
UH410_96	1	1	0	0	1	0
UH315_100	1	0	0	0	1	0
UH315_101	1	1	0	0	1	0
UH370_301	1	1	1	0	1	0
UH126_102	1	1	1	1	1	0
UH410_103	1	1	0	0	1	0
UH126_106	1	1	1	0	1	0
UH410_108	1	1	0	1	1	0
UH410_128	1	1	0	0	1	0
UH126_137	1	1	0	0	1	0
UH243_54	1	1	0	1	1	0
UH243_55	1	1	0	0	1	0
UH430_466	1	1	1	0	1	0
UH381_467	1	1	1	1	1	0
UH225_472	0	1	1	1	1	0
UH41_486	1	1	0	1	1	0
UH430_478	0	1	0	1	1	0
UH41_488	0	1	1	0	1	0
UH381_482	1	1	1	1	1	0
UH41_487	1	1	1	0	1	0
UH41_489	1	1	0	1	1	0
UH41_490	1	1	0	1	1	0
UH41_491	1	1	1	1	1	0
UH225_493	1	1	0	1	1	0
UH225_492	1	1	0	1	1	0
UH326_495	0	1	1	1	1	0
UH355_545	1	1	0	1	1	0
UH367_548	1	1	1	1	1	0
UH195_560	1	1	0	1	1	0
UH367_565	1	1	0	0	1	0
UH455_6	1	1	1	1	1	0
CS01	1	1	0	1	1	0
CR17	1	1	1	0	1	0
NCGM_237	1	1	1	0	1	0
ORAB03	1	1	1	1	1	0
ORAB02	1	1	1	0	1	0
ORAB01	1	1	1	0	1	0
ORAB08	1	1	1	0	1	0
ORAB09	1	1	1	0	1	0
ORAB10	0	1	1	0	1	0
ORAB13	0	1	1	0	1	0
ORAB14	1	1	1	0	1	0
ORAB16	1	1	1	0	1	0
ORAB15	1	1	1	0	1	0
ORAB17	1	1	1	0	1	0
ORAB18	1	1	1	0	1	0
ORAB19	1	1	1	0	1	0
UH66_271	1	1	1	0	1	0
UH381_484	1	1	0	1	1	0
UH66_253	1	1	1	1	1	0
UH592_583	1	1	0	1	1	0
UH175_674	1	1	1	1	1	0
UH475_361	1	1	1	1	1	0
UH514_289	1	1	0	0	1	0
J65	1	1	0	1	1	0
J2770	1	1	1	0	1	0
J133	1	1	1	1	1	0
M1	0	1	1	0	1	0
S19	1	1	1	1	1	0
Ab1	1	1	1	1	1	0
461	1	1	1	0	1	0
XH386	1	1	1	1	1	0
MRSN_7341	1	1	1	0	1	0
1008_ABAU	1	1	1	0	1	0
1168_ABAU	1	1	1	0	1	0
1039_ABAU	1	1	1	0	1	0
1153_ABAU	0	1	1	0	1	0
1038_ABAU	1	1	1	0	1	0
996_ABAU	1	1	1	0	1	0
10441_14	1	1	1	0	1	0
TCM331	1	1	1	1	1	0
ABBL062	1	1	1	1	1	0
ABBL073	1	1	1	0	1	1
ABBL109	1	1	1	0	1	0
ABBL113	1	1	0	0	1	0
ABBL123	0	0	0	1	1	0
ABBL124	0	0	0	0	1	0
ABBL137	1	1	1	0	1	0
ABBL141	0	1	0	0	1	0
A186	0	1	0	0	1	1
Ab_Crete	1	1	1	0	1	0
ABBL008	1	1	1	1	1	0
ABBL048	1	1	1	0	1	0
ABBL045	1	1	1	0	1	0
ABBL040	0	1	1	1	1	0
MRSN16874	0	1	0	0	1	1
KBN10P02143	1	1	1	0	1	0
HUMC1	1	1	1	1	1	0
ORABSC	0	1	1	1	1	0
ORAB23	0	1	1	0	1	0
Ab30	1	1	1	0	1	0
ORAB6b	1	1	1	0	1	0
ORAB21	1	1	1	0	1	0
ORABMayT	1	1	1	0	1	0
AbMDR-GLH5	1	1	1	0	1	0
AbMDR-GLH6	1	1	0	0	1	0
YU-R612	1	1	0	0	1	0
XH860	1	1	1	1	1	0
XH859	1	1	1	0	1	0
XH856	1	1	1	0	1	0
NCTC_13423	1	1	1	0	1	0
278	1	1	1	0	1	0
292	1	1	0	1	1	0
AB3785	1	1	1	1	1	0
AB4026	1	1	1	0	1	0
AB4027	1	1	1	0	1	0
AB4025	1	1	1	0	1	0
AB4052	1	1	1	0	1	0
AB4498	1	1	1	0	1	1
AB4795	1	1	1	0	1	0
AB4878	1	1	0	0	1	0
AB4957	1	1	1	0	1	0
AB4932	1	1	1	0	1	0
AB5001	1	1	1	0	1	0
2015ZJAB1	1	1	1	0	1	0
2015ZJAB3	1	1	1	0	1	0
2015ZJAB2	1	1	1	1	1	0
2015ZJAB4	1	1	1	1	1	0
2015ZJAB7	1	1	1	1	1	0
2015ZJAB8	1	1	1	1	1	0
AB210M	1	1	1	1	1	0
VB22595	1	1	1	1	1	0
AB250	1	1	1	1	1	0
HJ01	1	1	1	1	1	0
CCF34	1	1	1	1	1	0
CCF36	1	0	1	0	1	0
CCF33	0	1	1	0	1	0
CCF1	0	1	1	0	1	0
CCF38	1	1	1	1	1	0
CCF4	1	1	0	1	1	0
CCF41	1	1	1	1	1	0
CCF5	0	1	1	0	1	0
CCF6	0	1	1	0	1	0
CCF7	0	1	1	0	1	0
CCF9	0	1	1	0	1	0
CCF13	1	1	0	1	1	0
CCF16	0	1	1	0	1	0
CCF17	0	1	1	0	1	0
CCF18	0	1	1	0	1	0
CCF20	1	1	1	0	1	0
CCF21	0	1	1	0	1	0
CCF22	1	1	1	0	1	0
CCF23	0	1	1	0	1	0
CCF25	0	1	1	0	1	0
CCF37	1	1	1	0	1	0
CCF39	0	1	1	0	1	0
CCF42	0	1	1	0	1	0
CCF2	1	1	1	0	1	0
CCF10	1	1	1	0	1	0
CCF15	0	1	1	0	1	0
CCF19	1	1	0	1	1	0
CCF24	0	1	1	0	1	0
CCF40	0	0	1	0	1	0
CCF28	0	1	1	0	1	0
CCF29	0	1	1	0	1	0
CCF30	0	1	1	0	1	0
CCF31	0	1	1	0	1	0
CCF43	0	1	1	0	1	0
CCF44	0	1	1	1	1	0
CCF45	0	1	1	0	1	0
CCF48	0	1	1	0	1	0
CCF49	0	1	1	0	1	0
CCF51	1	1	1	1	1	0
CCF54	0	1	1	0	1	0
CCF55	0	1	1	0	1	0
CCF26	0	1	1	0	1	0
CCF32	0	1	1	0	1	0
CCF47	0	1	1	0	1	0
CCF53	1	1	1	1	1	0
CCF57	0	1	1	1	1	0
CCF59	0	1	1	0	1	0
CCF60	0	1	1	1	1	0
CCF62	0	1	1	0	1	0
CCF63	1	1	1	0	1	0
CCF64	0	1	1	0	1	0
CCF66	0	1	1	0	1	0
CCF65	0	1	1	0	1	0
CCF68	0	1	1	0	1	0
CCF67	0	1	1	0	1	0
CCF69	0	1	1	0	1	0
CCF70	0	1	1	0	1	0
CCF72	0	1	1	0	1	0
CCF73	0	1	1	0	1	0
CCF74	1	1	1	1	1	0
CCF75	1	1	1	1	1	0
ABUH714	0	1	1	0	1	0
ABUH773	0	1	1	0	1	0
ABUH726	0	1	1	0	1	0
ABUH721	0	1	1	0	1	0
ABUH744	0	1	1	0	1	0
ABUH756	0	1	1	0	1	0
ABUH801	0	1	1	0	1	0
ABUH724	0	1	1	0	1	0
ABUH720	0	1	1	0	1	0
ABUH713	0	1	1	0	1	0
ABUH750	0	1	1	0	1	0
ABUH738	0	1	1	0	1	0
ABUH731	0	1	1	0	1	0
ABUH782	0	1	1	0	1	0
ABUH695	0	1	1	1	1	0
ABUH767	0	1	1	0	1	0
ABUH775	0	1	1	0	1	0
ABUH736	0	1	1	0	1	0
ABUH813	0	1	1	0	1	0
ABUH716	0	1	1	0	1	0
ABUH719	0	1	1	0	1	0
ABUH770	0	1	1	1	1	0
ABUH730	0	1	1	0	1	0
ABUH771	1	1	1	0	1	0
ABUH781	1	1	1	0	1	0
ABUH787	0	1	1	0	1	0
ABUH791	0	1	1	0	1	0
ABUH793	0	1	1	0	1	0
ABUH806	0	1	1	0	1	0
ABUH768	0	1	1	0	1	0
ABUH785	1	1	0	1	1	0
ABUH715	0	1	1	0	1	0
ABUH717	0	1	1	0	1	0
ABUH740	0	1	1	0	1	0
ABUH776	0	1	1	0	1	0
ABUH747	0	1	1	0	1	0
ABUH722	0	1	1	0	1	0
ABUH702	1	1	1	0	1	0
ABUH759	0	1	1	0	1	0
ABUH746	0	1	1	1	1	0
ABUH760	0	1	1	0	1	0
ABUH766	0	1	1	0	1	0
ABUH698	0	1	1	0	1	0
ABUH743	0	1	1	0	1	0
ABUH812	1	1	0	1	1	0
ABUH735	0	1	0	0	1	0
ABUH709	1	1	1	0	1	0
ABUH783	0	1	1	0	1	0
ABUH789	0	1	1	0	1	0
ABUH779	0	1	1	0	1	0
ABUH808	0	1	1	0	1	0
ABUH741	0	1	1	0	1	0
ABUH765	0	1	1	0	1	0
ABUH708	0	1	1	0	1	0
863	0	1	1	0	1	0
M3AC14-8	1	1	1	1	1	0
ABUH772	1	1	1	1	1	0
ABUH706	0	1	0	0	1	0
ABUH696	0	1	1	0	1	0
ABUH751	0	1	1	0	1	0
ABUH699	0	1	1	0	1	0
ABUH774	0	1	1	0	1	0
ABUH729	0	1	1	1	1	0
ABUH723	0	1	1	0	1	0
ABUH790	0	1	1	0	1	0
ABUH814	0	1	1	0	1	0
ABUH737	0	1	1	0	1	0
ABUH764	0	1	1	0	1	0
ABUH788	0	1	1	0	1	0
ABUH777	0	1	1	0	1	0
ABUH749	0	1	1	0	1	0
ABUH712	0	1	1	0	1	0
ABUH778	0	1	1	0	1	0
ABUH786	0	1	1	1	1	0
ABUH739	0	0	1	0	1	0
ABUH810	0	1	1	0	1	0
ABUH748	0	1	1	0	1	0
ABUH811	0	1	1	0	1	0
ABUH752	0	1	1	0	1	0
ABUH753	0	1	1	0	1	0
ABUH761	0	1	1	0	1	0
ABUH758	0	1	1	0	1	0
ABUH704	0	1	1	0	1	0
ABUH762	0	1	1	0	1	0
ABUH725	0	1	1	0	1	0
ABUH728	0	1	1	0	1	0
ABUH745	0	1	1	0	1	0
ABUH755	0	1	1	0	1	0
ABUH763	0	1	1	0	1	0
ABUH796	0	1	1	0	1	0
ABUH807	0	1	1	0	1	0
ABUH754	0	1	1	0	1	0
ABUH769	0	1	1	0	1	0
ABUH707	0	1	1	1	1	0
ABUH705	0	1	1	0	1	0
ABUH710	0	1	1	0	1	0
ABUH718	0	1	1	0	1	0
ABUH733	0	1	1	0	1	0
ABUH780	1	1	1	0	1	0
ABUH784	0	1	1	0	1	0
ABUH794	0	1	1	0	1	0
ABUH804	0	1	1	0	1	0
ABUH803	0	1	1	0	1	0
ABUH805	0	1	1	0	1	0
ABUH798	0	1	1	0	1	0
ABUH799	0	1	1	0	1	0
ABUH800	0	1	1	0	1	0
ABUH802	0	1	1	1	1	0
ABUH703	0	1	1	0	1	0
HJ03	0	1	1	0	1	0
HJ04	1	1	1	1	1	0
HJ07	1	1	1	1	1	0
HJ08	1	1	1	1	1	0
HJ10	1	1	1	1	1	0
HJ11	1	1	1	1	1	0
HJ05	1	1	1	1	1	0
HJ06	1	1	1	1	1	0
HJ12	1	1	1	1	1	0
HJ13	1	1	1	1	1	0
HJ16	1	1	1	0	1	0
HJ16-2	1	1	1	1	1	0
HJ18-2	1	1	1	1	1	0
HJ19	1	1	1	1	1	0
HJ19-2	1	1	1	1	1	0
HJ20	1	1	1	1	1	0
HJ18	1	1	1	1	1	0
CU060707	1	1	1	1	1	0
IHIT29106	1	1	1	0	1	0
ST-2_clon_2010	1	1	1	1	1	0
ST-2_clon_2000	1	1	1	0	1	0
KAB01	1	1	1	0	1	0
KAB02	1	1	1	1	1	0
KAB03	1	1	1	1	1	0
KAB04	1	1	0	1	1	0
KAB05	1	1	1	1	1	0
KAB06	1	1	1	1	1	0
KAB07	1	1	1	1	1	0
KAB08	1	1	1	1	1	0
WA2859	1	1	1	1	1	0
XH728	1	1	1	0	1	0
XH740	1	1	0	1	1	0
XH742	1	1	1	0	1	0
XH743	1	1	1	1	1	0
XH744	1	1	1	1	0	0
XH747	1	1	1	1	1	0
XH749	1	1	1	0	1	0
XH753	1	1	1	1	1	0
XH757	1	1	1	1	1	0
XH767	1	1	1	1	1	0
XH770	0	1	1	1	1	0
XH793	1	1	1	0	0	0
XH799	1	1	1	1	1	0
XH801	1	1	1	1	1	0
XH829	1	1	1	0	1	0
XH823	1	1	1	1	1	0
XH830	1	1	1	1	1	0
XH837	1	1	1	1	1	0
XH780	1	1	1	1	1	0
XH781	1	1	1	0	1	0
XH822	1	1	1	1	1	0
XH839	1	1	1	1	1	0
XH704	1	1	1	1	1	0
XH705	1	1	1	1	1	0
XH708	1	1	1	1	1	0
XH709	1	1	1	0	1	0
XH710	1	1	1	1	1	0
XH713	1	1	1	1	0	0
XH715	1	1	1	1	1	0
XH718	1	1	1	1	1	0
XH717	1	1	1	1	1	0
XH720	1	1	1	1	1	0
XH719	1	0	0	1	1	0
XH721	0	1	1	1	1	0
XH722	1	1	1	1	1	0
XH723	1	1	1	0	1	0
XH724	1	1	1	1	1	0
XH731	1	1	1	1	1	0
XH732	1	1	1	1	1	0
XH735	1	1	1	1	1	0
XH736	1	1	1	1	1	0
XH738	1	1	1	1	1	0
XH745	1	1	1	1	1	0
XH741	1	1	1	1	1	0
XH746	1	1	1	1	1	0
XH748	1	1	1	1	1	0
XH750	1	1	1	1	1	0
XH752	1	1	1	1	1	0
XH754	1	1	1	1	1	0
XH755	1	1	1	1	1	0
XH756	1	1	1	1	1	0
XH763	1	1	1	1	1	0
XH766	1	1	1	1	1	0
XH768	1	1	1	1	1	0
XH778	1	1	1	1	1	0
XH779	1	1	1	0	1	0
XH786	1	1	1	1	1	0
XH787	1	1	1	1	1	0
XH792	1	1	1	1	1	0
XH795	1	1	1	1	1	0
XH797	1	1	1	1	1	0
XH798	1	1	1	1	1	0
XH800	1	1	1	1	1	0
XH802	1	1	1	1	1	0
XH803	1	1	1	1	1	0
XH804	1	1	1	1	1	0
XH805	1	1	1	1	1	0
XH810	1	1	1	1	1	0
XH811	1	1	1	0	1	0
XH819	1	1	1	0	1	0
XH820	1	1	1	1	1	0
XH833	1	1	1	1	1	0
XH835	1	1	1	1	1	0
XH836	1	1	1	1	1	0
XH821	1	1	1	1	1	0
XH840	1	1	1	1	1	0
XH506	1	1	1	1	1	0
XH508	1	1	1	1	1	0
XH509	1	1	1	1	1	0
XH507	1	1	1	1	1	0
XH514	1	1	1	1	1	0
XH515	1	1	1	1	1	0
XH510	1	1	1	1	1	0
XH548	1	1	1	1	1	0
XH549	1	1	1	1	1	0
XH511	1	1	1	1	1	0
XH513	1	1	1	1	1	0
XH546	1	1	1	1	1	0
XH547	1	1	1	1	1	0
XH552	1	1	0	1	1	0
XH554	1	1	1	1	1	0
XH643	1	1	1	1	1	0
XH649	1	1	1	1	1	0
XH671	1	1	1	1	1	0
XH667	1	1	1	1	1	0
XH608	1	1	1	0	1	0
XH680	0	1	1	0	1	0
XH682	1	1	1	1	1	0
XH706	1	0	1	1	1	0
XH707	1	1	1	1	1	0
XH550	1	1	1	0	1	0
XH595	1	1	1	1	1	0
XH606	1	1	1	1	1	0
XH640	1	1	1	1	1	0
XH646	1	1	1	1	1	0
XH644	1	1	1	1	1	0
XH650	1	1	1	1	1	0
XH663	1	1	1	1	1	0
XH665	1	1	1	1	1	0
XH666	1	1	1	0	1	0
XH670	1	1	1	1	1	0
XH669	1	1	1	1	1	0
XH672	1	1	1	0	1	0
XH850	1	1	1	0	1	0
XH851	1	1	1	0	1	0
XH854	1	1	1	1	1	0
XH684	1	1	1	1	1	0
XH685	1	1	1	1	1	0
XH686	1	1	1	1	1	0
XH688	1	1	1	0	1	0
XH689	1	1	1	1	0	0
XH698	1	1	1	0	1	0
XH701	1	1	1	1	1	0
XH702	1	1	1	0	1	0
AR_0035	1	1	1	1	1	0
HRAB-85	1	1	1	1	1	0
AF-673	1	1	1	1	1	0
XDR-BJ83	1	1	1	1	1	0
CRO2	1	1	1	0	1	0
AB067	1	1	1	0	1	0
AC_4820	0	1	1	0	1	0
AC_4160	1	1	1	1	1	0
CMC-CR-MDR-Ab4	1	1	1	1	1	0
CMC-MDR-Ab59	1	1	1	1	1	0
CMC-CR-MDR-Ab66	1	1	1	0	1	0
VB39358	1	1	1	0	1	0
VB3552	1	1	1	0	1	0
Ab33_GEIH-2010	1	1	1	1	1	0
Ab54_GEIH-2010	1	1	1	1	1	0
Ab103_GEIH-2010	0	1	0	0	1	0
Ab76_GEIH-2010	0	1	0	0	1	0
Ab104_GEIH-2010	0	0	0	0	1	0
Ab158_GEIH-2000	0	0	0	0	1	0
Ab192_GEIH-2000	0	0	0	0	1	0
Ab183_GEIH-2000	0	0	0	0	1	0
Ab49_GEIH-2010	0	1	0	0	1	0
Ab121_GEIH-2010	0	0	0	0	1	0
Ab177_GEIH-2000	0	0	0	0	1	0
Ab169_GEIH-2000	0	0	0	0	1	0
Ab161_GEIH-2000	0	0	0	0	1	0
Ab122_GEIH-2010	0	0	0	0	1	0
A13	0	0	0	0	1	0
AB34299	0	0	0	0	1	0
ABUH426	1	1	1	1	1	0
ABUH432	1	1	1	1	1	0
ABUH435	1	1	1	0	1	0
ABUH636	1	1	1	1	1	0
ABUH390	1	1	1	1	1	0
ABUH405	0	1	1	0	1	0
ABUH420	1	1	1	0	1	0
ABUH417	1	1	1	0	1	0
ABUH438	0	1	1	1	1	0
ABUH441	0	1	1	1	1	0
ABUH645	1	1	1	1	1	0
ABUH648	1	1	1	1	1	0
ABUH669	0	1	1	0	1	0
ABUH654	0	1	1	0	1	0
ABUH672	1	1	1	0	1	0
ABUH690	1	1	1	1	1	0
ABUH522	0	1	1	0	1	0
ABUH546	1	1	1	1	1	0
ABUH549	1	1	1	1	1	0
ABUH579	1	1	1	1	1	0
ABUH582	1	1	0	1	1	0
ABUH588	1	1	1	1	1	0
ABUH585	1	1	1	0	1	0
ABUH597	0	1	1	0	1	0
ABUH591	0	1	1	0	1	0
ABUH594	1	1	1	1	1	0
ABUH618	0	1	1	0	1	0
ABUH462	1	1	1	0	1	0
ABUH630	1	1	1	0	1	0
ABUH474	1	1	1	0	1	0
ABUH480	0	1	1	0	1	0
ABUH651	1	1	1	1	1	0
ABUH657	1	1	1	1	1	0
ABUH660	1	1	1	1	1	0
ABUH681	1	1	0	1	1	0
ABUH519	0	1	1	0	1	0
ABUH687	0	1	1	0	1	0
ABUH525	1	1	1	1	1	0
ABUH534	1	1	1	1	1	0
ABUH552	1	1	1	1	1	0
ABUH555	1	1	1	0	1	0
ABUH576	1	1	1	1	1	0
ABUH615	1	1	1	0	1	0
ABUH606	1	1	1	0	1	0
ABUH621	1	1	1	1	1	0
ABUH627	0	1	1	0	1	0
ABUH453	1	1	1	0	1	0
ABUH468	1	1	1	1	1	0
ABUH477	1	1	1	0	1	0
ABUH501	1	1	1	1	1	0
ABUH504	1	1	1	1	1	0
ABUH483	1	1	1	1	1	0
ABUH339	1	1	1	0	1	0
ABUH337	1	1	1	0	1	0
ABUH343	1	1	1	1	1	0
ABUH341	1	1	1	1	1	0
TDAB1	1	1	1	0	1	0
JBA13	1	1	1	0	1	0
CBA7	1	1	1	1	1	0
15A34	1	1	1	1	1	0
15A5	1	1	1	1	1	0
USA2	1	1	1	1	1	0
SSA6	1	1	1	1	1	0
SSA12	1	1	1	1	1	0
SSMA17	0	1	1	0	1	0
AB1845	1	1	1	1	1	0
ZJ06-200P5-1	1	1	1	1	1	0
2012046	1	1	1	1	1	0
80	1	1	1	1	1	0
428	1	1	1	1	1	0
314	1	1	1	0	1	0
PR305	1	1	1	0	1	0
PR309	1	1	1	0	1	0
PR312	1	1	1	1	1	0
PR351	1	1	1	1	1	0
PR353	1	1	1	0	1	0
PR354	1	1	1	0	1	0
PR357	1	1	1	1	1	0
PR358	0	0	0	0	1	0
PR359	1	1	1	1	1	0
PR363	1	1	1	1	1	0
PR364	1	1	1	0	1	0
PR372	0	1	1	0	1	0
PR376	1	1	1	1	1	0
PR377	0	1	1	0	1	0
PR380	1	1	1	0	1	0
PR381	1	0	1	0	1	0
PR319	1	1	1	0	1	0
PR321	1	1	1	0	1	0
PR322	0	1	1	1	1	0
PR325	1	1	0	1	1	0
PR327	1	1	1	1	1	0
PR328	1	1	1	0	1	0
PR334	1	1	1	1	1	0
PR335	0	1	1	0	1	0
PR341	1	1	1	1	1	0
PR345	0	1	1	0	1	0
PR349	1	1	1	1	1	0
PR347	1	1	1	0	1	0
PR317	1	1	1	1	1	0
PR382	1	1	1	0	1	0
PR383	0	1	1	0	1	0
PR387	1	1	0	1	1	0
PR390	1	1	1	1	1	0
PR392	1	1	1	0	1	0
PR394	1	1	1	0	1	0
PR395	1	1	0	1	1	0
PR398	1	1	1	1	1	0
PR396	0	1	1	0	1	0
PR399	1	1	1	0	1	0
PR400	0	1	1	0	1	0
ARLG1849	1	1	1	0	1	0
ARLG1851	1	1	1	1	1	0
ARLG1842	1	1	0	1	1	0
ARLG1857	1	1	1	1	1	0
ARLG1841	1	1	1	0	1	0
ARLG1843	1	1	1	1	1	0
ARLG1845	1	1	1	0	1	0
ARLG1853	1	1	1	1	1	0
ARLG1786	1	1	1	1	1	0
ARLG1792	1	1	1	1	1	0
ARLG1847	1	1	0	1	1	0
ARLG1855	1	1	1	0	1	0
ARLG1859	1	1	1	0	1	0
ARLG1793	1	1	1	1	1	0
ARLG1856	1	1	1	1	1	0
ARLG1790	1	1	1	1	1	0
ARLG1802	1	1	1	1	1	0
ARLG1806	1	1	0	1	1	0
ARLG1810	1	1	1	1	1	0
ARLG1816	1	1	1	1	1	0
ARLG1819	1	1	1	1	1	0
ARLG1821	1	1	0	1	1	0
ARLG1824	1	1	1	0	1	0
ARLG1827	1	1	1	1	1	0
ARLG1838	1	1	1	1	1	0
ARLG1835	1	1	0	1	1	0
ARLG1836	1	1	1	1	1	0
ARLG1275	1	1	1	1	1	0
ARLG1294	1	1	1	1	1	0
ARLG1892	1	1	1	0	1	0
ARLG1901	1	1	1	0	1	0
ARLG1914	1	1	1	1	1	0
ARLG1882	1	1	1	0	1	0
ARLG1885	0	1	1	1	1	0
ARLG1893	0	1	1	0	1	0
ARLG1886	1	1	1	0	1	0
ARLG1900	1	1	1	0	1	0
ARLG1907	1	1	1	1	1	0
ARLG1904	1	1	1	0	1	0
ARLG1881	1	1	1	1	1	0
ARLG1899	1	1	0	1	1	0
AbS1_C0-D6-12	1	1	1	1	1	0
ABUH508	1	1	1	1	1	0
ABUH511	0	0	0	1	1	0
ABUH533	1	1	1	1	1	0
ABUH547	1	1	1	1	1	0
ABUH379	1	1	1	1	1	0
ABUH383	0	1	1	0	1	0
ABUH394	1	1	1	0	1	0
ABUH413	1	1	1	1	1	0
ABUH407	1	1	0	1	1	0
ABUH424	1	1	1	0	1	0
ABUH431	1	1	1	1	1	0
ABUH442	1	1	1	1	1	0
ABUH446	1	1	1	1	1	0
ABUH449	1	1	1	1	1	0
ABUH457	1	1	1	1	1	0
ABUH458	1	1	1	1	1	0
ABUH473	1	1	1	0	1	0
ABUH479	1	1	1	1	1	0
ABUH353	1	1	1	1	1	0
ABUH356	1	1	1	1	1	0
ABUH358	1	1	1	0	1	0
ABUH367	1	1	1	0	1	0
ABUH374	1	1	1	1	1	0
ABUH634	1	1	0	1	1	0
ABUH644	1	1	1	1	1	0
ABUH649	0	1	1	1	1	0
ABUH670	1	1	1	1	1	0
ABUH673	0	1	1	0	1	0
ABUH678	0	1	1	0	1	0
ABUH688	0	1	1	0	1	0
ABUH691	0	1	1	1	1	0
ABUH692	1	1	1	1	1	0
ABUH572	1	1	1	1	1	0
ABUH575	1	1	1	1	1	0
ABUH578	0	1	1	0	1	0
ABUH580	1	1	1	1	1	0
ABUH589	0	1	1	0	1	0
ABUH596	1	1	1	1	1	0
ABUH604	1	1	1	0	1	0
ABUH608	1	1	1	0	1	0
ABUH610	1	1	1	0	1	0
ABUH622	1	1	1	0	1	0
ABUH499	0	1	1	0	1	0
ABUH529	1	1	1	0	1	0
ABUH532	1	1	1	1	1	0
ABUH542	1	1	1	1	1	0
ABUH550	1	1	1	1	1	0
ABUH553	1	1	1	0	1	0
ABUH375	0	1	1	0	1	0
ABUH388	1	1	1	1	1	0
ABUH421	1	1	0	1	1	0
ABUH400	1	1	1	0	1	0
ABUH425	1	1	1	1	1	0
ABUH434	1	1	1	0	1	0
ABUH437	1	1	1	1	1	0
ABUH454	1	1	1	1	1	0
ABUH464	1	1	1	0	1	0
ABUH475	1	1	1	1	1	0
ABUH485	1	1	1	0	1	0
ABUH345	1	1	1	0	1	0
ABUH347	1	1	1	1	1	0
ABUH371	1	1	1	0	1	0
ABUH628	1	1	1	1	1	0
ABUH632	1	1	1	0	1	0
ABUH641	0	1	1	0	1	0
ABUH653	1	1	0	1	1	0
ABUH680	1	1	1	1	1	0
ABUH586	1	1	1	1	1	0
ABUH592	0	1	1	0	1	0
ABUH625	1	1	1	0	1	0
ARLG-1818	1	1	1	0	1	0
ARLG-1915	1	1	1	0	1	0
ARLG-1894	1	1	1	0	1	0
ARLG-1854	1	1	1	1	1	0
ARLG-1912	1	1	1	0	1	0
AB417	1	1	1	1	1	0
AB462	1	1	0	0	1	0
AB309	0	0	0	0	1	0
ABNH7	0	0	0	0	1	0
AB393	1	1	1	1	1	1
AB466	0	0	0	0	1	0
AB543	1	1	1	0	1	0
AB576	1	1	0	1	1	0
AB578	0	0	0	0	1	0
ABNH1	1	1	0	1	1	0
ABNH2	0	1	0	1	1	0
ABNH8	1	1	1	1	1	0
AB263	0	1	1	1	1	0
AB388	1	1	1	1	1	0
AB601	0	0	0	0	1	0
ABNH4	0	1	0	0	1	0
ABNH6	0	1	0	1	1	0
AB321	0	0	0	1	1	0
AB354	1	1	0	1	1	0
AB432	1	1	1	0	1	0
AB487	0	1	1	1	1	0
AB559	1	1	1	0	1	0
AB596	0	1	0	0	1	0
AB357	1	1	1	1	1	0
Ab_12	1	1	1	1	1	0
SIPA5	0	1	1	1	1	0
SIUA14	1	1	1	1	1	0
SIPA14	1	1	1	1	1	0
AB252	1	1	1	1	1	0
ABCRPSTH03	1	1	0	1	1	0
ABCRPSTH04	1	1	1	1	1	0
ABCRPSTH07	0	1	1	1	1	0
ABCRPSTH05	1	1	0	1	1	0
ABCRPSTH09	0	1	1	1	1	0
ABCRPSTH06	0	1	1	1	1	0
ABCRPSTH10	1	1	1	1	1	0
ABCRPSTH12	0	1	1	1	1	0
ABCRPUTH04	1	1	1	1	1	0
ABCRPUTH07	1	1	1	1	1	0
ABCRPUTH09	1	1	1	1	1	0
ABCRPUTH08	1	1	1	1	1	0
ABCRPUTH12	1	1	1	1	1	0
ABCRPUTH14	0	1	1	1	1	0
ABCRPUTH15	0	1	1	1	1	0
ABCRPSTH08	1	1	1	1	1	0
ABCRPSTH11	1	1	1	1	1	0
ABCRPUTH11	0	0	0	0	1	0
ABCRPUTH06	1	1	1	1	1	0
554L	1	1	1	1	1	0
DR2	1	1	1	1	1	0
AB173	1	1	0	1	1	0
AB172	1	1	0	1	1	0
AB165	1	1	0	1	1	0
AB162	1	1	1	1	1	0
AB161	1	1	1	1	1	0
AB147	1	1	1	1	1	0
AB134	1	1	1	1	1	0
AB112	1	1	1	1	1	0
AB118	1	1	1	1	1	0
AB108	1	1	0	1	1	0
AB100	1	1	1	1	1	0
AB99	1	1	0	1	1	0
AB91	1	1	0	1	1	0
AB96	1	1	0	1	1	0
AB89	1	1	1	1	1	0
AB88	1	1	1	1	1	0
AB79	1	1	0	1	1	0
AB56	1	1	1	1	1	0
AB54	1	1	1	1	1	0
AB46	1	1	1	1	1	0
AB174	1	1	0	1	1	0
AB166	1	1	1	1	1	0
AB156	1	1	1	1	1	0
AB101	1	1	1	1	1	0
AB81	1	1	0	1	1	0
AB75	1	1	1	1	1	0
AB74	1	1	1	1	1	0
AB73	1	1	1	1	1	0
AB72	1	1	1	0	1	0
AB52	1	1	0	0	1	0
AC002-1-R4-S1	1	1	1	0	1	0
AC002-1-R4	0	1	0	0	1	0
AC002	1	0	1	0	1	1
ABA2114	1	1	1	0	1	0
AbPK1	1	1	1	1	1	0
AYP-A2	1	1	1	1	1	0
Ab4977	1	1	1	0	1	0
Ab4568	1	1	1	1	1	0
Ab4653	1	1	1	1	1	0
VB3373	1	1	1	1	1	0
VB2265	1	1	1	1	1	0
VB17782	1	1	1	1	1	0
VB23193	1	1	1	1	1	0
ZQ1	1	1	1	1	1	0
SMGC-AB2	1	1	1	1	1	0
SMGC-AB1	0	1	0	0	0	0
ZQ7	1	1	1	1	1	0
ZQ2	1	1	1	1	1	0
SMC_Paed_Ab_BL01	1	1	1	0	1	0
AR_0056	1	1	0	1	1	0
S1;_AB1A2	1	1	0	1	1	0
S21	0	1	0	0	1	0
S19	1	1	1	0	1	0
R21	1	1	0	1	1	0
WCHAB005133	1	1	0	1	1	0
R18	1	1	0	1	1	0
S18	1	1	0	1	1	0
R17	1	1	0	1	1	0
R16	1	1	0	1	1	0
S14	1	1	0	0	1	0
S16	1	1	0	0	1	0
R13	0	1	0	1	1	0
S13	1	1	0	1	1	0
R12	0	1	0	0	1	0
S12	0	1	0	0	1	0
R11	1	1	0	1	1	0
S11	1	1	0	1	1	0
R10	0	0	0	0	1	0
S10	0	1	0	0	1	0
S9	1	1	0	1	1	0
S6	0	0	0	0	1	0
R5	0	1	0	0	1	0
R3	1	1	1	0	1	0
S3	0	1	0	0	1	0
R2	1	1	1	0	1	0
S2	1	1	0	1	1	0
R1	1	1	0	1	1	0
S20	0	0	0	0	1	0
R19	1	1	0	1	1	0
S17	1	1	0	1	1	0
R15	0	1	0	0	1	0
S15	1	0	0	1	1	0
R14	0	1	0	0	1	0
R9	1	1	1	0	1	0
R8	1	1	0	0	1	0
S8	1	1	0	0	1	0
R7	0	1	0	0	1	0
S7	0	0	0	0	1	0
R6	1	1	0	1	1	0
S5	1	1	0	1	1	0
R4	1	1	1	1	1	0
S4	1	1	1	1	1	0
KUFAR65	1	1	1	1	1	0
KUFAR62	1	1	1	1	1	0
KUFAR64	1	1	1	1	1	0
KUFAR57	1	1	1	1	1	0
KUFAR50	1	1	1	1	1	0
KUFAR53	1	1	1	1	1	0
KUFAR44	1	1	1	1	1	0
KUFAR42	1	1	1	1	1	0
KUFAR41	1	1	1	1	1	0
KUFAR40	1	1	1	1	1	0
KUFAR39	1	1	1	1	1	0
KUSSH36	1	1	1	1	1	0
KUSSH37	1	1	1	1	1	0
KUSSH33	1	1	1	1	1	0
KUSSH26	1	1	0	1	1	0
KUSSH18	1	1	1	1	1	0
KUSSH16	1	1	1	1	1	0
KUSSH15	1	1	1	0	1	0
KUSSH10	1	1	1	1	1	0
KUSSH13	0	1	1	1	1	0
KUSSH09	1	1	1	0	1	0
KUSSH02	1	1	1	1	1	0
KUSSH01	1	1	0	1	1	0
KUFAR67	1	1	1	1	1	0
KUFAR61	1	1	1	1	1	0
KUFAR63	0	1	1	1	1	0
KUFAR60	1	1	1	1	1	0
KUFAR51	1	1	1	1	1	0
KUFAR56	1	1	1	1	1	0
KUSSH27	1	1	1	1	1	0
KUSSH35	1	1	1	1	1	0
KUSSH32	1	1	1	0	1	0
KUSSH25	1	1	1	1	1	0
KUSSH20	1	1	1	1	1	0
AB38	1	1	1	1	1	0
AB36	1	1	1	1	1	0
AB40	1	1	1	1	1	0
AB35	1	1	1	0	1	0
AB28	1	1	1	1	1	0
AB26	1	1	1	1	1	0
AB24	1	1	1	1	1	0
AB25	1	1	1	1	1	0
AB23	1	1	1	1	1	0
AB21	1	1	1	1	1	0
AB20	1	1	1	1	1	0
AB19	1	1	1	1	1	0
AB18	1	1	1	1	1	0
AB13	1	1	1	0	1	0
AB12	1	1	1	1	1	0
AB10	1	1	1	1	1	0
AB4	1	1	1	1	1	0
AB42	1	1	1	1	1	0
AB39	1	1	1	1	1	0
AB37	1	1	1	0	1	0
AB34	1	1	1	1	1	0
AB30	1	1	1	1	1	0
AB29	1	1	1	1	1	0
AB22	1	1	1	1	1	0
AB27	1	1	1	1	1	0
AB17	1	1	1	1	1	0
AB15	1	1	1	1	1	0
AB16	1	1	1	1	1	0
AB8	1	1	1	1	1	0
AB9	1	1	1	1	1	0
AB3	0	1	1	1	1	0
AB2	1	1	1	0	1	0
AB1	1	1	1	1	1	0
AR_0102	1	1	1	1	1	0
SGH0403	1	1	1	1	1	0
SGH1010	1	1	1	1	1	0
SGH1011	1	1	1	1	1	0
SGH0825	1	1	1	1	1	0
SGH1113	1	1	1	1	1	0
SGH0823	1	1	1	1	1	0
SGH1012	1	1	1	1	1	0
SGH0907	1	1	1	1	1	0
SGH0905	1	1	1	0	1	0
SGH0702	1	1	1	1	1	0
SGH0604	1	1	1	1	1	0
SGH0602	1	1	1	1	1	0
SGH0402	0	1	1	1	0	0
AR_0056	1	1	1	1	1	0
ACM-26	1	1	1	1	1	0
ACM-22	1	1	0	0	1	0
ACM-33	1	1	0	1	1	0
6009-2	0	1	0	1	1	0
pet_ACB87	1	1	0	1	1	0
pet_ACB92	1	1	0	1	1	0
pet_ACB115	1	0	0	0	1	0
pet_ACB213	1	1	1	0	1	0
Ab2	1	1	1	1	1	0
DA33098	1	1	1	0	1	0
GML-KP7-Col_R_AB-TR	1	1	1	0	1	0
CCUG_70743	1	1	1	1	1	0
ZS3	1	1	1	0	1	0
XH731	1	1	1	1	1	0
XH386	1	1	1	1	1	0
XH731	1	1	1	1	1	0
Aba	1	1	1	0	1	0
s201	1	1	1	1	1	0
MH7	1	1	1	0	1	0
AB4	1	1	1	1	1	0
MH3	1	1	1	0	1	0
MH2	0	1	0	0	1	0
AB10	1	1	0	0	1	0
AB8	1	1	1	0	1	0
AB7	1	1	0	1	1	1
AB3	1	1	0	0	1	0
Pesh-31	1	1	0	0	1	0
Lah-01	0	1	0	0	1	0
Pesh-25	1	1	0	0	1	1
Pesh-33	1	1	0	0	1	0
Pesh-10	1	1	1	1	1	0
Pesh-06	1	1	1	1	1	0
Lah-08	1	1	1	1	1	0
ACM-34	1	1	1	1	1	0
ACM-36	1	1	1	1	1	0
ACM-38	1	1	1	1	1	0
ACM-40	0	1	1	1	1	0
ISAB51	1	1	1	1	1	0
KMDRAB15	1	1	1	1	1	0
KSPU17	1	1	0	1	1	0
KSPU8	1	1	1	1	1	0
MDRAB16	1	1	0	1	1	0
MDRAB55	1	1	1	1	1	0
MDRAB41	1	1	0	1	1	0
SPU6	1	1	1	1	1	0
MDRAB58	1	1	1	1	1	0
SPU7	0	1	1	1	1	0
MDRAB19	1	1	1	1	1	0
MDRAB7	1	1	1	1	1	0
s277	1	1	1	1	1	0
s276	1	1	1	1	1	0
s275	0	0	1	1	1	0
s274	0	1	1	1	1	0
s273	1	1	1	0	1	0
s271	0	1	1	1	1	0
s272	1	1	0	1	1	0
s270	1	1	1	1	1	0
s269	1	1	1	1	1	0
s267	0	1	1	1	1	0
s268	1	1	1	1	1	0
s266	1	1	1	1	0	0
s265	0	1	1	1	1	0
s264	0	1	1	1	1	0
s263	1	1	1	1	1	0
s262	1	1	1	1	0	0
s261	1	1	1	1	1	0
s258	0	1	0	0	1	0
s257	0	1	1	1	1	0
s260	1	1	1	0	1	0
s259	0	1	1	1	1	0
s254	0	1	1	1	1	0
s255	1	1	1	0	1	0
s253	1	1	1	0	1	0
s252	1	1	1	0	1	0
s251	1	1	1	0	1	0
s250	1	1	1	0	1	0
s248	0	1	1	0	1	0
s246	1	1	1	0	1	0
s247	1	0	1	0	1	0
s245	1	1	1	0	0	0
s244	1	1	1	0	1	0
s243	0	1	1	0	1	0
s242	1	1	1	0	1	0
s241	0	1	1	0	0	0
s240	1	1	1	0	1	0
s239	1	1	1	0	1	0
s238	1	1	1	0	1	0
s234	0	1	1	0	1	0
s237	1	1	1	1	1	0
s235	1	1	1	1	1	0
s233	0	1	1	1	1	0
s232	1	1	1	0	1	0
s231	1	1	1	1	0	0
s230	1	1	1	1	1	0
s229	1	1	1	1	1	0
s228	1	1	1	1	1	0
s226	1	1	1	1	1	0
s227	1	1	1	1	1	0
s225	1	1	1	1	1	0
s224	0	1	1	1	1	0
s223	1	1	1	1	1	0
s222	1	1	1	1	1	0
s221	1	1	1	1	1	0
s220	1	1	1	1	1	0
s218	1	1	1	1	1	0
s219	1	1	1	1	1	0
s217	1	1	1	1	1	0
s216	1	1	1	1	1	0
s215	1	1	1	1	1	0
s214	1	1	1	1	1	0
s212	1	1	1	1	1	0
s213	1	1	1	1	1	0
s211	1	1	1	0	1	0
s210	1	1	1	1	1	0
s208	1	1	1	1	1	0
s209	1	1	1	1	1	0
s207	1	1	1	1	1	0
s204	1	1	1	1	1	0
s206	1	1	1	1	1	0
s203	1	1	1	0	1	0
s202	1	1	1	1	1	0
10042	1	1	1	1	1	0
5845	1	1	1	1	1	0
VB23531	1	1	1	1	1	0
VB31459	0	1	1	1	1	0
VB28046	1	1	1	0	1	0
VB25836	1	1	1	0	1	0
YMC2012_1_R79	1	1	1	0	1	0
YMC2011_2_C582	1	1	1	0	1	0
YMC2003_5_C86	1	1	1	1	1	0
YMC2012_7_R3167	1	1	1	1	1	0
HUMV-3743	1	1	1	0	1	0
09A16CRGN0014	1	1	1	0	1	0
09A16CRGN003B	1	1	1	1	1	0
AB_US_2	1	1	1	1	1	0
AB_US_1	1	1	1	1	1	0
AB_369	1	1	1	1	1	0
AB_368	1	1	1	1	1	0
AB_364	1	1	1	1	1	0
AB_331	1	1	1	0	1	0
AB_221	1	1	1	0	1	0
AB_186	1	1	1	1	1	0
AB_US_6	1	1	1	1	1	0
AB_390	1	1	1	1	1	0
AB_267	1	0	0	0	1	0
AB_159	1	1	1	0	1	0
AB_156	1	1	1	1	1	0
AB_US_10	1	1	1	1	1	0
AB_394	1	1	1	1	1	0
AB_391	1	1	1	1	1	0
AB_389	1	1	1	1	1	0
AB_258	1	1	1	1	1	0
AB_193	1	1	1	1	1	0
AB_172	1	1	1	1	1	0
AB_261	1	1	1	1	1	0
AB_168	1	1	1	1	1	0
AB_272	1	1	1	1	1	0
AB_230	1	1	1	1	1	0
AB_203	1	1	1	1	1	0
AB_170	1	1	1	1	1	0
AB_152	1	1	1	1	1	0
AB_161	1	1	1	1	1	0
AB_149	1	1	1	1	1	0
AB_126	1	1	1	1	1	0
AB_147	1	1	1	1	1	0
AB_145	1	1	0	1	1	0
AB_107	1	1	1	1	1	0
AB_115	1	1	1	1	1	0
AB_100	1	1	0	1	1	0
AB_104	1	1	1	1	1	0
AB_091	1	1	1	1	1	0
AB_098	1	1	1	1	1	0
AB_088	1	1	1	1	1	0
AB_074	1	1	1	1	1	0
AB_085	1	1	0	0	1	0
AB_062	1	0	0	0	1	0
AB_056	1	1	1	1	1	0
AB_039	1	1	1	1	1	0
AB_036	1	1	1	1	1	0
AB_035	1	1	1	1	1	0
AB_023	1	1	1	1	1	0
AB_020	1	1	1	1	1	0
AB_014	1	1	1	1	1	0
AB_002	1	1	1	1	1	0
AB_140	1	1	1	1	1	0
AB_102	1	1	1	1	1	0
AB_097	1	1	1	1	1	0
AB_094	1	1	1	0	1	0
AB_083	1	1	1	1	1	0
AB_077	1	0	1	0	1	0
AB_043	0	1	0	1	1	0
AB_053	1	1	0	1	1	0
AB_026	1	1	1	0	1	0
AB_029	1	1	1	1	1	0
AB_025	1	1	0	0	1	0
TG91932	1	0	1	0	1	0
TG41558	1	1	1	0	1	0
TG15461	1	1	1	0	1	0
TG15428	1	1	1	0	1	0
TG31982	1	1	1	0	1	0
TG15458	1	1	1	0	1	0
TG15476	1	1	1	1	1	0
TG16684	1	1	1	0	1	0
TG22653	1	1	1	1	1	0
TG31975	1	1	1	0	1	0
TG31971	1	1	1	1	1	0
TG22627	1	1	1	0	0	0
TG16732	1	1	1	0	1	0
TG28338	1	1	1	0	1	0
TG22180	1	1	1	0	1	0
TG15467	1	1	1	0	1	0
TG40983	1	1	1	0	1	0
TG89528	1	1	1	0	1	0
TG16750	1	0	0	1	1	0
TG29391	1	1	1	1	1	0
TG89536	1	1	1	0	1	0
TG29423	1	1	1	0	1	0
TG41873	1	1	1	0	1	0
TG40843	1	1	1	0	1	0
TG91928	0	1	1	0	1	0
TG80268	1	1	1	0	1	0
TG91968	0	1	1	1	1	0
TG60155	1	1	0	1	1	0
TG89540	1	1	1	1	1	0
TG15437	1	1	1	0	1	0
TG22172	0	1	1	1	1	0
TG89544	1	1	0	0	1	0
TG91920	1	1	1	0	1	0
TG22182	0	1	0	1	1	0
TG15470	1	1	1	0	1	0
TG91924	1	1	0	1	1	0
TG22166	1	1	1	1	1	0
TG60536	1	1	1	1	1	0
TG28340	1	1	1	1	1	0
R640	1	1	1	1	1	0
B10945	1	1	1	1	1	0
R3279	1	1	1	1	1	0
R1800	1	1	1	1	1	0
R17	1	1	1	1	1	0
B4520	1	1	1	1	1	0
B1155	1	1	0	0	1	0
B664	1	1	1	1	1	0
B943	1	1	1	1	1	0
B87	1	1	1	1	1	0
B8443	1	1	1	1	1	0
B12075	1	1	1	1	1	0
B12450	1	1	1	1	1	0
B9337	1	1	1	1	1	0
B13743	1	1	1	1	1	0
R832	1	1	1	1	1	0
B4039	1	1	1	1	1	0
B5000	0	1	1	1	1	0
R649	0	1	1	1	1	0
B7857	0	1	1	1	1	0
R4043	0	1	1	1	1	0
R2000	1	1	1	0	1	0
R488	0	0	0	1	1	0
AB2	1	1	1	0	1	0
TG27303	1	1	1	0	1	0
AB1	1	1	1	0	1	0
11A1314CRGN088	1	1	1	0	1	0
11A14CRGN003	0	1	0	1	1	0
11A1213CRGN055	0	1	0	1	1	0
11A1213CRGN008	1	1	1	1	1	0
KT722res	1	1	1	0	1	0
KT722	1	1	1	0	1	0
MDR-UNC	1	1	1	0	1	0
14A771	1	1	1	0	1	0
15A831	1	1	1	1	1	0
15A986	1	1	0	1	1	0
14A728	1	1	1	0	1	0
WCHAB090203	1	1	1	1	1	0
WCHAB090197	1	1	0	0	1	0
H350	1	1	1	0	1	1
Pesh-36	1	1	1	0	1	1
Pesh-16	1	1	1	0	1	0
Pesh-11	1	1	1	1	1	0
Pesh-13	1	1	1	1	1	0
MDR-CQI	1	1	1	1	1	0
MDR-CQH	1	1	1	1	1	0
MDR-CQB	1	1	1	1	1	0
MDR-CQA	1	1	1	1	1	0
MDR-CQJ	1	1	1	1	1	0
MDR-CQF	1	1	1	1	1	0
MDR-CQG	1	1	1	0	1	0
MDR-CQC	1	1	1	0	1	0
MDR-CQD	1	1	1	1	1	0
MDR-CQE	1	1	1	1	1	0
CFSAN059604	1	1	1	1	1	0
Ab-3	1	1	1	1	1	0
VB958	1	1	1	1	1	0
VB1190	1	1	1	1	1	0
VB33071	1	1	1	0	1	0
VB35575	1	1	1	1	1	0
ACICU	1	1	1	0	1	0
PB364	1	1	1	0	1	0
Ab23	1	1	1	0	1	0
Ab24	1	1	1	0	1	0
Ab25	1	1	1	0	1	0
Ab27	1	1	1	1	1	0
Ab26	1	1	1	1	1	0
Ab28	1	1	1	1	1	0
Ab30	1	1	1	1	1	0
Ab34	1	1	1	1	1	0
Ab33	1	1	1	0	1	0
Ab35	1	1	1	1	1	0
Ab36	1	1	1	1	1	0
Ab37	1	1	1	1	1	0
Ab38	1	1	1	1	1	0
Ab40	1	1	1	1	1	0
Ab41	1	1	1	1	1	0
Ab45	1	1	1	1	1	0
Ab49	1	1	1	1	1	0
Ab189	1	1	1	1	1	0
Ab50	1	1	1	1	1	0
Ab190	1	1	1	0	1	0
Ab191	1	1	1	0	1	0
Ab192	1	1	1	1	1	0
Ab3	1	1	1	0	1	0
Ab2	1	1	1	0	1	0
Ab8	1	1	1	1	1	0
Ab5	1	1	1	0	1	0
Ab4	1	1	1	0	1	0
Ab9	1	1	1	0	1	0
Ab10	1	1	1	0	1	0
Ab14	1	1	1	1	1	0
Ab13	1	1	1	1	1	0
Ab12	1	1	1	0	1	0
Ab15	1	1	1	0	1	0
Ab16	1	1	1	0	1	0
Ab19	1	1	1	1	1	0
Ab20	1	1	1	1	1	0
Ab22	1	1	1	1	1	0
Ab21	1	1	1	1	1	0
M8	1	1	1	1	1	0
Ab99	1	1	1	1	1	0
Ab96	1	1	1	1	1	0
Ab92	1	1	1	1	1	0
Ab91	1	1	1	1	1	0
Ab89	1	1	1	1	1	0
Ab87	1	1	1	1	1	0
Ab88	1	1	1	1	1	0
Ab84	1	1	1	1	1	0
Ab83	1	1	1	1	1	0
Ab81	1	1	1	1	1	0
Ab82	1	1	1	1	1	0
Ab75	1	1	1	1	1	0
Ab70	1	1	1	1	1	0
Ab68	1	1	1	1	1	0
Ab67	1	1	1	1	1	0
Ab65	1	1	1	1	1	0
Ab64	1	1	1	1	1	0
Ab55	1	1	1	1	1	0
Ab51	1	1	1	1	1	0
AB147	1	1	1	1	1	0
AB145	1	1	1	1	1	0
AB142	1	1	1	1	1	0
AB143	1	1	1	1	1	0
AB139	1	1	1	1	1	0
AB137	1	1	1	1	1	0
AB135	1	1	1	1	1	0
AB120	1	1	1	1	1	0
AB123	1	1	1	1	1	0
AB133	1	1	1	1	1	0
AB127	1	1	1	1	1	0
AB119	1	1	1	1	1	0
AB117	1	1	1	1	1	0
AB115	1	1	1	1	1	0
AB113	1	1	1	1	1	0
AB116	1	1	1	1	1	0
AB111	1	1	1	1	1	0
AB107	1	1	1	1	1	0
AB180	1	1	1	1	1	0
AB100	1	1	1	1	1	0
AB106	1	1	1	1	1	0
AB182	1	1	1	1	1	0
AB179	1	1	1	1	1	0
AB176	1	1	1	1	1	0
AB173	1	1	1	1	1	0
AB175	1	0	1	1	1	0
AB178	1	1	1	1	1	0
AB174	1	1	1	1	1	0
AB170	1	1	1	1	1	0
AB168	1	1	1	1	1	0
AB169	1	1	1	1	1	0
AB166	1	1	1	1	1	0
AB167	1	1	1	1	1	0
AB165	1	1	1	1	1	0
AB160	1	1	1	1	1	0
AB159	1	1	1	1	1	0
AB149	1	1	1	1	1	0
AB148	1	1	1	1	1	0
AB150	1	1	1	1	1	0
AB188	1	1	1	1	1	0
AB185	1	1	1	1	1	0
AB187	1	1	1	1	1	0
AB184	1	1	1	1	1	0
AB186	1	1	1	1	1	0
AB183	1	1	1	1	1	0
Aci00870	1	1	1	1	1	0
Aci00864	1	1	1	1	1	0
Aci00861	1	1	1	1	1	0
Aci00843	1	1	1	1	1	0
Aci00842	1	1	1	0	1	0
Aci00858	1	1	1	1	1	0
Aci00846	1	1	0	0	1	0
Aci00838	0	1	1	1	1	0
Aci00856	1	1	0	0	1	0
Aci00871	1	1	1	1	1	0
Aci00854	1	1	1	0	1	0
Aci00869	1	1	1	1	1	0
Aci00865	1	1	0	1	1	0
Aci00863	1	1	0	1	1	0
Aci00853	1	1	1	1	1	0
Aci00852	1	1	0	0	1	0
Aci00850	0	0	0	1	1	0
Aci00849	1	1	1	1	1	0
Aci00841	1	1	1	1	1	0
Aci00845	1	1	1	1	1	0
Aci00836	1	1	1	1	1	0
Aci00839	1	1	1	0	1	0
Aci00867	1	1	1	1	1	0
Aci00855	1	1	1	0	1	0
Aci00862	1	1	1	1	1	0
Aci00851	1	1	1	1	1	0
Aci00833	0	1	0	1	1	0
Aci00857	1	1	1	1	1	0
Aci00844	0	1	1	1	1	0
Aci00847	1	1	1	1	1	0
Aci00835	1	1	1	1	1	0
SCPM-O-B-8560(4554)	1	1	1	1	1	0
SCPM-O-B-8558(3178)	1	1	1	1	1	0
SCPM-O-B-8561(5720)	1	1	1	1	1	0
SCPM-O-B-8563(4407)	1	1	1	1	1	0
SCPM-O-B-8565(4533)	1	1	1	1	1	0
SCPM-O-B-8566(4534)	1	1	0	1	1	0
SCPM-O-B-8564(4489)	1	1	1	1	1	0
SCPM-O-B-8567(4586)	1	1	1	1	1	0
SCPM-O-B-8569(6306)	1	1	1	1	1	0
AB-HZ-S44	1	1	1	1	1	0
AB-HZ-S05	1	1	1	1	1	0
AB-HZ-S46	1	1	1	0	1	0
AB-HZ-S48	1	1	1	1	1	0
AB-HZ-S43	1	1	1	1	1	0
AB-HZ-S40	1	1	1	0	1	0
AB-HZ-S42	1	1	1	1	1	0
AB-HZ-S33	1	1	1	1	1	0
AB-HZ-S35	1	1	1	1	1	0
AB-HZ-S32	1	1	1	0	1	0
AB-HZ-S31	1	1	1	1	1	0
AB-HZ-S03	1	1	1	1	1	0
AB-HZ-S29	1	1	1	1	1	0
AB-HZ-S18	1	1	1	1	1	0
AB-HZ-S27	1	1	1	1	1	0
AB-HZ-S19	1	1	1	1	1	0
AB-HZ-S25	1	1	1	1	1	0
AB-HZ-S15	1	1	1	1	1	0
AB-HZ-S13	1	1	1	1	1	0
AB-HZ-S11	1	1	1	1	1	0
AB-HZ-S10	1	1	1	1	1	0
AB-HZ-S96	1	1	1	1	1	0
AB-HZ-S93	1	1	1	1	1	0
AB-HZ-S07	1	1	1	1	1	0
AB-HZ-S41	1	1	1	0	1	0
AB-HZ-S38	1	1	1	1	1	0
AB-HZ-S39	1	1	1	1	1	0
AB-HZ-S26	1	1	1	1	1	0
AB-HZ-S34	1	1	1	1	1	0
AB-HZ-S20	1	1	1	1	1	0
AB-HZ-S36	1	1	1	1	1	0
AB-HZ-S22	1	1	1	1	1	0
AB-HZ-S14	1	1	1	1	1	0
AB-HZ-S16	1	1	1	1	1	0
AB-HZ-S12	1	1	1	1	1	0
AB-HZ-S92	1	1	1	1	1	0
AB-HZ-S37	1	1	1	1	1	0
AB-HZ-S89	1	1	1	1	1	0
AB-HZ-S09	1	1	1	1	1	0
AB-HZ-S47	1	1	1	1	1	0
AB-HZ-S21	1	1	1	1	1	0
AB-HZ-S02	1	1	1	1	1	0
AB-HZ-S01	1	1	1	1	1	0
AB-HZ-S17	1	1	1	1	1	0
AB-HZ-S81	1	1	1	1	1	0
AB-HZ-S88	1	1	1	1	1	0
AB-HZ-S72	1	1	1	1	1	0
AB-HZ-S68	1	1	1	1	1	0
AB-HZ-S69	1	1	1	1	1	0
AB-HZ-S61	1	1	1	1	1	0
AB-HZ-S62	1	1	1	1	1	0
AB-HZ-S60	1	1	1	1	1	0
AB-HZ-S59	1	1	1	1	1	0
AB-HZ-S54	1	1	1	1	1	0
AB-HZ-S55	1	1	1	1	1	0
AB-HZ-C95	1	1	1	1	1	0
AB-HZ-B48	1	1	1	1	1	0
AB-HZ-B07	1	1	1	0	1	0
AB-HZ-B05	1	1	1	1	1	0
AB-HZ-B46	1	1	1	1	1	0
AB-HZ-S91	1	1	1	1	1	0
AB-HZ-B43	1	1	1	1	1	0
AB-HZ-B44	1	1	1	0	1	0
AB-HZ-B41	1	1	1	1	1	0
AB-HZ-B42	1	1	1	1	1	0
AB-HZ-B40	1	1	1	1	1	0
AB-HZ-B32	1	1	1	0	1	0
AB-HZ-B33	1	1	1	1	1	0
AB-HZ-B31	1	1	1	1	1	0
AB-HZ-B29	1	1	1	1	1	0
AB-HZ-B27	1	1	1	1	1	0
AB-HZ-B26	1	1	1	1	1	0
AB-HZ-B25	1	1	1	1	1	0
[truncated: 941 more rows]
