# Supplementary material for: Genomic Comparative Analysis of Two Multi-Drug Resistance (MDR) Acinetobacter baumannii Clinical Strains Assigned to International Clonal Lineage II Recovered Pre- and Post-COVID-19 Pandemic
Source: Biology (Basel). 2023 Feb 24;12(3):358. doi: 10.3390/biology12030358 (PMC10045941; doi:10.3390/biology12030358)
Supplement: Supplementary file 1 [file biology-12-00358-s001.zip › Supplementary Material/TableS6.xlsx]

## Sheet: Virulence - AMA166
Supplementary Table 6
Virulence genes of A. baumannii AMA166 predicted using VFDB database
Genes: Protein[Function(VF number)]	identity	Coverage	E-value
abaI:N-acyl-L-homoserine_lactone_synthetase_[Quorom_sensing_(VF0471)]	99.454	100	2.74e-137
abaR:DNA-binding_HTH_domain-containing_protein_[Quorom_sensing_(VF0471)]	96.25	100	3.49e-55
abaR:DNA-binding_HTH_domain-containing_protein_[Quorom_sensing_(VF0471)]	100	100	7.26e-115
adeF:membrane-fusion_protein_[AdeFGH_efflux_pump_(VF0504)]	100	100	0
adeG:cation/multidrug_efflux_pump_[AdeFGH_efflux_pump_(VF0504)]	100	100	0
adeH:outer_membrane_protein_[AdeFGH_efflux_pump_(VF0504)]	99.793	100	0
bap:biofilm-associated_protein_[Bap_(VF0462)]	99.673	100	0
barA:siderophore_efflux_system_of_the_ABC_superfamily_[Acinetobactin_(VF0467)]	100	100	0
barB:siderophore_efflux_system_of_the_ABC_superfamily_[Acinetobactin_(VF0467)]	100	100	0
basA:acinetobactin_biosynthesis_protein_[Acinetobactin_(VF0467)]	100	100	0
basB:non-ribosomal_peptide_synthetase_with_condensation_and_peptidyl_carrier_protein_domains_[Acinetobactin_(VF0467)]	100	100	0
basC:acinetobactin_biosynthesis_protein_BasC_[Acinetobactin_(VF0467)]	39.54	90	1.71e-105
basC:acinetobactin_biosynthesis_protein_BasC_[Acinetobactin_(VF0467)]	100	100	0
basD:acinetobactin_biosynthesis_protein_BasD_[Acinetobactin_(VF0467)]	100	98	0
basF:aryl_carrier_protein_BasF_[Acinetobactin_(VF0467)]	100	100	0
basG:acinetobactin_biosynthesis_protein_BasF_[Acinetobactin_(VF0467)]	100	100	0
basH:non-ribosomal_peptide_biosynthesis_thioesterase_BasH_[Acinetobactin_(VF0467)]	100	100	0
basI:phosphopantetheinyl_transferase_component_of_acinetobactin_biosynthesis_protein_BasI_[Acinetobactin_(VF0467)]	100	100	0
basJ:acinetobactin_biosynthesis_protein_BasJ_[Acinetobactin_(VF0467)]	100	100	0
bauA:TonB-dependent_siderophore_receptor_BauA_[Acinetobactin_(VF0467)	100	100	0
bauB:ferric_siderophore_ABC_transporter,_periplasmic_siderophore-binding_protein_[Acinetobactin_(VF0467)]	100	100	0
bauC:ferric_siderophore_ABC_transporter,_permease_protein_BauC_[Acinetobactin_(VF0467)]	100	100	0
bauD:ferric_siderophore_ABC_transporter,_permease_protein_BauD_[Acinetobactin_(VF0467)]	100	96	0
bauE:ferric_siderophore_ABC_transporter,_ATP-binding_protein_BauE_[Acinetobactin_(VF0467)]	100	100	0
bauF:siderophore-interacting_protein_[Acinetobactin_(VF0467)]	100	100	0
bfmR:biofilm-controlling_response_regulator_[BfmRS_(VF0463)]	39.662	93	1.1e-49
bfmR:biofilm-controlling_response_regulator_[BfmRS_(VF0463)]	38.596	98	6.27e-49
bfmR:biofilm-controlling_response_regulator_[BfmRS_(VF0463)]	99.58	100	3.41e-172
bfmS:signal_transduction_histidine_kinase_[BfmRS_(VF0463)]	99.818	100	0
csuA:Csu_pilus_subunit_CsuA_[Csu_fimbriae_(VF0461)]	99.324	81	7.81e-105
csuA/B:Csu_pilus_major_pilin_subunit_CsuA/B_[Csu_fimbriae_(VF0461)]	100	100	7.91e-129
csuB:Csu_pilus_subunit_CsuB_[Csu_fimbriae_(VF0461)]	100	100	3.04e-127
csuC:Csu_pilus_chaperone_protein_CsuC__[Csu_fimbriae_(VF0461)]	100	100	0
csuD:Csu_pilus_usher_protein_CsuD_[Csu_fimbriae_(VF0461)]	100	100	0
csuE: Csu_pilus_tip_adhesin_CsuE_[Csu_fimbriae_(VF0461)]	99.115	100	0
entE:non-ribosomal_peptide_synthetase_adenylate-forming_enzyme_of_acinetobactin_synthesis_[Acinetobactin_(VF0467)]	100	100	0
ompA:outer_membrane_protein_OmpA_[OmpA_(VF0464)]	100	100	0
pgaB:poly-beta-1,6-N-acetyl-D-glucosamine_N-deacetylase_PgaB_[PNAG_(VF0472)]	100	100	0
pgaC:poly-beta-1,6_N-acetyl-D-glucosamine_synthase_[PNAG_(VF0472)]	100	100	0
pgaC:poly-beta-1,6_N-acetyl-D-glucosamine_synthase_[PNAG_(VF0472)]	52.826	97	4.28e-158
pgaD:poly-beta-1,6-N-acetyl-D-glucosamine_biosynthesis_protein_PgaD_[PNAG_(VF0472)]	100	100	5.94e-113
plc:phospholipase_C_[Phospholipase_C_(VF0470)]	100	100	0
plc:phospholipase_C_[Phospholipase_C_(VF0470)]	100	98	2.68e-172
plc:phospholipase_C_[Phospholipase_C_(VF0470)]	100	100	0
plcD:phosphatidylserine/phosphatidylglycerophosphate/cardiolipin_synthase_[Phospholipase_D_(VF0469)]	40.194	99	1.51e-132
plcD:phosphatidylserine/phosphatidylglycerophosphate/cardiolipin_synthase_[Phospholipase_D_(VF0469)]	100	100	0

## Sheet: Virulence - AMA_NO
Supplementary Table 6
Virulence genes of A. baumannii AMA_NO predicted using VFDB database
Genes: Protein[Function(VF number)]	Identity	coverage	E-value
abaI:N-acyl-L-homoserine lactone synthetase [Quorom sensing (VF0471)]	99.454	100	2.74e-137
abaR:DNA-binding HTH domain-containing protein [Quorom sensing (VF0471)]	96.25	100	3.49e-55
abaR:DNA-binding HTH domain-containing protein [Quorom sensing (VF0471)]	100	100	7.26e-115
adeF:membrane-fusion protein [AdeFGH efflux pump (VF0504)]	100	100	0
adeG:cation/multidrug efflux pump [AdeFGH efflux pump (VF0504)]	100	100	0
adeH: outer membrane protein [AdeFGH efflux pump (VF0504)]	99.793	100	0
bap:biofilm-associated protein [Bap (VF0462)]	99.673	100	0
barA:siderophore efflux system of the ABC superfamily [Acinetobactin (VF0467)]	99.813	100	0
barB:siderophore efflux system of the ABC superfamily [Acinetobactin (VF0467)]	100	100	0
basA:acinetobactin biosynthesis protein [Acinetobactin (VF0467)] [Acinetobacter baumannii ACICU]	100	100	0
basB:non-ribosomal peptide synthetase with condensation and peptidyl carrier protein domains [Acinetobactin (VF0467)]	100	100	0
basC:acinetobactin biosynthesis protein BasC [Acinetobactin (VF0467)]	100	100	0
basC:acinetobactin biosynthesis protein BasC [Acinetobactin (VF0467)]	39.54	90	1.71e-105
basD:acinetobactin biosynthesis protein BasD [Acinetobactin (VF0467)]	100	98	0
basF:aryl carrier protein BasF [Acinetobactin (VF0467)]	100	100	0
basG: acinetobactin biosynthesis protein BasF [Acinetobactin (VF0467)]	100	100	0
basH:non-ribosomal peptide biosynthesis thioesterase BasH [Acinetobactin (VF0467)]	100	100	0
basI:phosphopantetheinyl transferase component of acinetobactin biosynthesis protein BasI [Acinetobactin (VF0467)]	100	100	0
basJ:acinetobactin biosynthesis protein BasJ [Acinetobactin (VF0467)]	100	100	0
bauA:TonB-dependent siderophore receptor BauA [Acinetobactin (VF0467)]	100	100	0
bauB:ferric siderophore ABC transporter, periplasmic siderophore-binding protein [Acinetobactin (VF0467)]	100	100	0
bauC:ferric siderophore ABC transporter, permease protein BauC [Acinetobactin (VF0467)]	100	100	0
bauD:ferric siderophore ABC transporter, permease protein BauD [Acinetobactin (VF0467)]	100	96	0
bauE:ferric siderophore ABC transporter, ATP-binding protein BauE [Acinetobactin (VF0467)]	100	100	0
bauF:siderophore-interacting protein [Acinetobactin (VF0467)]	100	100	0
bfmR: biofilm-controlling response regulator [BfmRS (VF0463)]	38.596	98	6.27e-49
bfmR:biofilm-controlling response regulator [BfmRS (VF0463)]	39.662	93	1.1e-49
bfmR:biofilm-controlling response regulator [BfmRS (VF0463)]	100	100	3.22e-173
bfmS:signal transduction histidine kinase [BfmRS (VF0463)]	99.818	100	0
csuA:Csu pilus subunit CsuA [Csu fimbriae (VF0461)]	99.324	81	7.81e-105
csuA/B:Csu pilus major pilin subunit CsuA/B [Csu fimbriae (VF0461)]	100	100	7.91e-129
csuB:Csu pilus subunit CsuB [Csu fimbriae (VF0461)]	100	100	3.04e-127
csuC:Csu pilus chaperone protein CsuC [Csu fimbriae (VF0461)]	100	100	0
csuD:Csu pilus usher protein CsuD [Csu fimbriae (VF0461)]	100	100	0
csuE: Csu pilus tip adhesin CsuE [Csu fimbriae (VF0461)]	99.115	100	0
entE:non-ribosomal peptide synthetase adenylate-forming enzyme of acinetobactin synthesis [Acinetobactin (VF0467)]	100	100	0
ompA:outer membrane protein OmpA [OmpA (VF0464)]	100	100	0
pgaB: poly-beta-1,6-N-acetyl-D-glucosamine N-deacetylase PgaB [PNAG (VF0472)]	100	100	0
pgaC:poly-beta-1,6 N-acetyl-D-glucosamine synthase [PNAG (VF0472)]	100	100	0
pgaC:poly-beta-1,6 N-acetyl-D-glucosamine synthase [PNAG (VF0472)]	52.826	97	4.28e-158
pgaD:poly-beta-1,6-N-acetyl-D-glucosamine biosynthesis protein PgaD [PNAG (VF0472)]	100	100	5.94e-113
plc:phospholipase C [Phospholipase C (VF0470)]	100	98	2.68e-172
plc:phospholipase C [Phospholipase C (VF0470)]	100	100	0
plc:phospholipase C [Phospholipase C (VF0470)]	100	100	0
plcD:phosphatidylserine/phosphatidylglycerophosphate/cardiolipin synthase [Phospholipase D (VF0469)]	40.194	99	1.51e-132
plcD:phosphatidylserine/phosphatidylglycerophosphate/cardiolipin synthase [Phospholipase D (VF0469)]	100	100	0

## Sheet: Iron_uptake - AMA_NO & AMA 166
Supplementary Table 6
Iron-uptake genes of A. baumannii AMA_NO & AMA166
References sequences of each iron uptake gene cluster was obtained according Antunes et al 2011
	Number of Genes			Description – Gene Name
Iron clusters genes (Reference Strain)	Reference sequence	AMA_NO	AMA166	Absence genes in AMA_NO	Absence genes in AMA166
acinetobactin (A. baumannii ACICU)	20	18	18	basE (ACICU_02578), Hypothetical protein(ACICU_02575)	basE (ACICU_02578), Hypothetical protein(ACICU_02575)
baumanoferrin (A. baumannii ACICU)	12	11	11	Siderophore synthetase (ACICU_01672)	Siderophore synthetase (ACICU_01672)
Heme uptake – Cluster2 (A. baumannii ACICU)	12	11	11	TonB (ACICU_01632)	TonB (ACICU_01632)
Heme uptake – Cluster3 (A. baumannii ACICU)	8	0	0
entAB (A. baumannii ACICU)	2	0	0
feoABC (A. baumannii ACICU)	3	3	3
fimsbactin (A. baumannii ATCC 17978)	23	0	0
