# Supplementary material for: Genomic Comparative Analysis of Two Multi-Drug Resistance (MDR) Acinetobacter baumannii Clinical Strains Assigned to International Clonal Lineage II Recovered Pre- and Post-COVID-19 Pandemic
Source: Biology (Basel). 2023 Feb 24;12(3):358. doi: 10.3390/biology12030358 (PMC10045941; doi:10.3390/biology12030358)
Supplement: Supplementary file 1 [file biology-12-00358-s001.zip › Supplementary Material/tableS1.xlsx]

## Sheet: ST2 genomes
Supplementary Table 1
A. baumannii ST2 clones genomes from NCBI genomes downloaded to the study
"-" represent singleton profile
Number	Strains	NCBI Assembly Number	MLST Oxford
1	ACICU	GCA_000018445.1	-
2	6014059	GCA_000163395.2	848
3	UMB001	GCA_000184475.2	-
4	WM99c	GCA_000186645.2	-
5	MDR-TJ	GCA_000187205.4	-
6	1656-2	GCA_000188215.1	-
7	AB210	GCA_000189655.2	-
8	3990	GCA_000189675.2	-
9	TCDC-AB0715	GCA_000189735.2	-
10	ABNIH2	GCA_000222245.2	348
11	ABNIH4	GCA_000222285.2	-
12	MDR-ZJ06	GCA_000226275.2	-
13	AB5711	GCA_000241725.2	-
14	W6976	GCA_000248255.2	-
15	W7282	GCA_000248275.2	-
16	Naval-17	GCA_000278605.1	848
17	OIFC189	GCA_000278685.1	208
18	AC12	GCA_000282795.3	-
19	Ab11111	GCA_000297915.1	208
20	Ab44444	GCA_000297955.1	-
21	ZWS1122	GCA_000299655.1	-
22	ZWS1219	GCA_000299675.1	-
23	AB_1582-8	GCA_000301175.1	208
24	AB_1595-8	GCA_000301215.1	208
25	AB_1766_8	GCA_000301275.1	208
26	AB_515-8	GCA_000301375.1	208
27	AB_908-12	GCA_000301395.1	208
28	AB_TG2022	GCA_000301455.1	-
29	AB_TG2023	GCA_000301475.1	-
30	AB_TG2026	GCA_000301495.1	208
31	AB_TG2631	GCA_000301575.1	208
32	AB_TG27323	GCA_000301595.1	208
33	AB_TG27331	GCA_000301615.1	208
34	AB_TG5064	GCA_000301655.1	-
35	AB_2008-15-34-7	GCA_000301915.1	-
36	AB_2009-04-02-7	GCA_000302015.1	208
37	AB_908-14-7	GCA_000302055.1	423
38	AB_909-05	GCA_000302075.1	208
39	AB_909-14-7	GCA_000302095.1	208
40	AB_TG27327	GCA_000302195.1	208
41	AB_TG27335	GCA_000302215.1	208
42	TYTH-1	GCA_000302575.1	-
43	OIFC180	GCA_000305255.1	848
44	AC30	GCA_000307975.2	-
45	AB_2008-23-07-01-7	GCA_000308995.1	208
46	Naval-2	GCA_000309175.1	-
47	Naval-113	GCA_000314655.1	208
48	53264	GCA_000332855.1	208
49	ABIsac_ColiS	GCA_000333715.1	-
50	OIFC338	GCA_000335655.1	-
51	Naval-78	GCA_000335675.1	-
52	AB1H8	GCA_000342065.1	208
53	ABNIH22	GCA_000353795.1	348
54	ABNIH23	GCA_000353815.1	348
55	ABNIH13	GCA_000353855.1	348
56	ABNIH26	GCA_000353895.1	348
57	ABNIH25	GCA_000353915.1	-
58	ABNIH5	GCA_000353935.1	-
59	ABNIH14	GCA_000354035.1	348
60	ABNIH15	GCA_000354055.1	348
61	ABNIH16	GCA_000354075.1	348
62	ABNIH17	GCA_000354095.1	348
63	ABNIH18	GCA_000354115.1	-
64	ABNIH20	GCA_000354135.1	348
65	ABNIH24	GCA_000354155.1	348
66	48055	GCA_000359725.1	208
67	NIPH_24	GCA_000367885.1	-
68	NIPH_2061	GCA_000368225.1	208
69	NIPH_528	GCA_000369285.1	-
70	BJAB07104	GCA_000419385.1	-
71	BJAB0868	GCA_000419425.1	-
72	TG22192	GCA_000453065.1	-
73	TG22202	GCA_000453145.1	208
74	TG22212	GCA_000453185.1	-
75	TG27299	GCA_000453285.1	208
76	TG27307	GCA_000453305.1	-
77	TG27311	GCA_000453325.1	-
78	TG27315	GCA_000453345.1	208
79	TG27319	GCA_000453365.1	208
80	TG27371	GCA_000453385.1	208
81	TG27379	GCA_000453405.1	208
82	TG27383	GCA_000453425.1	208
83	TG27407	GCA_000453525.1	208
84	TG27411	GCA_000453545.1	208
85	TG15239	GCA_000453565.1	348
86	TG15234	GCA_000453585.1	-
87	TG15238	GCA_000453645.1	348
88	TG15233	GCA_000453665.1	348
89	TG15236	GCA_000453705.1	348
90	TG15237	GCA_000453745.1	-
91	TG15240	GCA_000453765.1	-
92	TG15241	GCA_000453785.1	-
93	TG15242	GCA_000453805.1	-
94	TG2012	GCA_000453825.1	-
95	TG2013	GCA_000453845.1	208
96	TG2014	GCA_000453865.1	208
97	TG20546	GCA_000453905.1	-
98	TG22110	GCA_000453925.1	-
99	Perm	GCA_000464705.1	208
100	DU202	GCA_000498375.2	-
101	MRY09-0642	GCA_000509305.1	208
102	MRY10-0558	GCA_000509325.1	208
103	MRY12-0277	GCA_000509345.1	208
104	UH0207	GCA_000513795.2	208
105	UH0807	GCA_000515435.1	350
106	UH1007	GCA_000515455.1	208
107	UH10007	GCA_000515475.1	208
108	UH0707	GCA_000515495.1	350
109	UH10107	GCA_000515515.1	208
110	UH10707	GCA_000515535.1	350
111	UH11608	GCA_000515555.1	208
112	UH12308	GCA_000515595.1	208
113	UH12408	GCA_000515615.1	208
114	UH12808	GCA_000515635.1	208
115	UH13908	GCA_000515655.1	208
116	UH14508	GCA_000515675.1	208
117	UH15208	GCA_000515695.1	208
118	UH16008	GCA_000515715.1	208
119	UH16108	GCA_000515735.1	208
120	UH18608	GCA_000515775.1	208
121	UH19908	GCA_000515815.1	208
122	UH20108	GCA_000515835.1	208
123	UH2307	GCA_000515895.1	208
124	UH8107	GCA_000515915.1	208
125	UH8407	GCA_000515935.1	208
126	UH8707	GCA_000515955.1	208
127	UH8807	GCA_000515975.1	208
128	UH9007	GCA_000515995.2	208
129	UH9707	GCA_000516015.1	208
130	UH9907	GCA_000516035.1	208
131	UH2907	GCA_000516055.1	350
132	UH2707	GCA_000516075.1	350
133	UH9907	GCA_000516095.2	208
134	UH10707	GCA_000516115.1	350
135	UH5307	GCA_000516175.1	208
136	UH5707	GCA_000516195.2	208
137	UH6107	GCA_000516215.2	208
138	UH6207	GCA_000516235.1	208
139	UH7007	GCA_000516295.1	-
140	UH7707	GCA_000516335.2	350
141	UH7807	GCA_000516355.2	208
142	CI77	GCA_000516595.2	208
143	UH2107	GCA_000517485.2	208
144	UH3807	GCA_000517505.1	208
145	1247182	GCA_000580135.1	-
146	1046051	GCA_000580195.1	-
147	1042969-1265	GCA_000580235.1	-
148	1036938	GCA_000580275.1	-
149	1031433	GCA_000580295.1	-
150	136706	GCA_000580335.1	-
151	1051176	GCA_000580375.1	208
152	1046674	GCA_000580395.1	-
153	17534	GCA_000580475.1	-
154	1294217	GCA_000580555.1	1838
155	1406750	GCA_000580575.1	-
156	724909	GCA_000580735.1	281
157	1159076	GCA_000580835.1	1838
158	647609	GCA_000581015.1	-
159	1465485	GCA_000581175.1	-
160	400834	GCA_000581235.1	-
161	959073	GCA_000581335.1	-
162	942133	GCA_000581355.1	-
163	929679-2095	GCA_000581375.1	-
164	58452	GCA_000581395.1	-
165	796380-2102	GCA_000581415.1	-
166	564012	GCA_000581455.1	-
167	472237-1196	GCA_000581495.1	-
168	34001	GCA_000581535.1	-
169	1289546	GCA_000581575.1	-
170	993520	GCA_000581615.1	-
171	947299	GCA_000581635.1	-
172	653020	GCA_000581655.1	-
173	662545-1347	GCA_000581675.1	-
174	532413	GCA_000581695.1	-
175	1277411	GCA_000581735.1	208
176	554515	GCA_000581815.1	-
177	1575710	GCA_000581935.1	-
178	1526966	GCA_000582015.1	-
179	1291820	GCA_000582115.1	208
180	1552865	GCA_000582215.1	208
181	1593273	GCA_000582335.1	-
182	1552818	GCA_000582945.1	-
183	323408	GCA_000583235.1	208
184	458282	GCA_000583255.1	281
185	470922	GCA_000583295.1	-
186	1552389	GCA_000583315.1	208
187	1488685	GCA_000583335.1	208
188	1426993	GCA_000583355.1	-
189	24860_8	GCA_000583435.1	-
190	7893	GCA_000583455.1	281
191	24812_6	GCA_000583515.1	-
192	24860_4	GCA_000583575.1	-
193	24860_7	GCA_000583595.1	-
194	10519	GCA_000584075.1	349
195	1045092	GCA_000584115.1	349
196	923118	GCA_000584135.1	281
197	836190	GCA_000584155.1	349
198	825610	GCA_000584175.1	208
199	737393	GCA_000584195.1	349
200	655555	GCA_000584235.1	-
201	1457504	GCA_000584375.2	-
202	2887	GCA_000584395.1	349
203	1296252	GCA_000584435.1	349
204	1264936	GCA_000584475.1	-
205	1207552	GCA_000584495.1	348
206	1271651	GCA_000584555.1	281
207	1178044	GCA_000584655.1	281
208	1095464	GCA_000584675.1	979
209	1022959	GCA_000584735.1	349
210	1471012	GCA_000584775.1	281
211	1475764	GCA_000584835.1	281
212	273929	GCA_000584875.1	348
213	23671	GCA_000584895.1	348
214	145660	GCA_000587875.1	208
215	1494580	GCA_000587895.1	-
216	1294222	GCA_000587915.1	-
217	755829	GCA_000587935.1	349
218	1266220	GCA_000587975.1	-
219	339786	GCA_000588055.1	208
220	1232509	GCA_000588155.1	-
221	628418	GCA_000588175.1	349
222	466215	GCA_000588215.1	-
223	981176	GCA_000588295.1	-
224	70136	GCA_000588315.1	208
225	98826	GCA_000588375.1	-
226	303002	GCA_000588435.1	281
227	1117819	GCA_000588455.1	-
228	213697	GCA_000588495.1	281
229	730795	GCA_000588555.1	208
230	1237202	GCA_000588635.1	281
231	11126	GCA_000588655.1	208
232	1262761-97	GCA_000588695.1	-
233	1392509	GCA_000588735.1	281
234	1406182	GCA_000588795.1	-
235	1397513	GCA_000588815.1	281
236	44895_9	GCA_000588895.1	281
237	44895_8	GCA_000588915.1	-
238	44895_4	GCA_000588935.1	281
239	24845_8	GCA_000588955.1	-
240	24845_10	GCA_000588975.1	-
241	24845_5	GCA_000588995.1	281
242	24845_3	GCA_000589015.1	-
243	24845_4	GCA_000589035.1	281
244	24845_9	GCA_000589055.1	-
245	25307_6	GCA_000589075.1	-
246	25307_8	GCA_000589095.1	-
247	24845_7	GCA_000589195.1	281
248	44895_10	GCA_000589275.1	-
249	44895_1	GCA_000589295.1	-
250	44895_2	GCA_000589315.1	281
251	25253_8	GCA_000589355.1	281
252	25307_1	GCA_000589375.1	281
253	25307_2	GCA_000589395.1	281
254	25307_3	GCA_000589415.1	281
255	25307_4	GCA_000589435.1	-
256	25307_5	GCA_000589455.1	984
257	24845_6	GCA_000589475.1	-
258	24845_1	GCA_000589495.1	281
259	25253_1	GCA_000589515.1	-
260	25253_10	GCA_000589535.1	281
261	25253_3	GCA_000589555.1	281
262	25253_4	GCA_000589575.1	-
263	25253_5	GCA_000589595.1	985
264	25253_6	GCA_000589615.1	-
265	45002_6	GCA_000589655.1	208
266	45002_7	GCA_000589675.1	208
267	45002_8	GCA_000589695.1	208
268	44895_5	GCA_000589715.1	281
269	44895_6	GCA_000589735.1	-
270	45002_5	GCA_000589755.1	208
271	45002_10	GCA_000589775.1	208
272	45002_3	GCA_000589795.1	208
273	45002_4	GCA_000589815.1	208
274	44895_3	GCA_000589835.1	-
275	24975_4	GCA_000591575.1	281
276	25561_2	GCA_000591595.1	-
277	25561_7	GCA_000591615.1	349
278	25561_1	GCA_000591635.1	349
279	24975_7	GCA_000591655.1	-
280	24975_9	GCA_000591675.1	281
281	25935_10	GCA_000591695.1	349
282	44327_8	GCA_000591715.1	-
283	44327_2	GCA_000591735.1	-
284	25750_7	GCA_000591755.1	349
285	25750_8	GCA_000591775.1	-
286	24975_5	GCA_000591795.1	-
287	44327_7	GCA_000591815.1	-
288	44327_1	GCA_000591835.1	-
289	44327_4	GCA_000591855.1	-
290	44327_5	GCA_000591875.1	349
291	44857_10	GCA_000591895.1	-
292	44857_9	GCA_000591915.1	281
293	44327_6	GCA_000591935.1	-
294	44467_9	GCA_000591955.1	349
295	25691_10	GCA_000591975.1	349
296	25766_2	GCA_000591995.1	-
297	25766_3	GCA_000592015.1	-
298	25935_9	GCA_000592035.1	-
299	24975_1	GCA_000592055.1	-
300	25766_1	GCA_000592075.1	-
301	25935_1	GCA_000592095.1	349
302	25935_2	GCA_000592115.1	-
303	25935_4	GCA_000592135.1	-
304	25935_5	GCA_000592155.1	-
305	25935_6	GCA_000592175.1	-
306	25935_7	GCA_000592195.1	-
307	25935_8	GCA_000592215.1	349
308	25766_6	GCA_000592235.1	349
309	25691_2	GCA_000592255.1	-
310	25691_6	GCA_000592275.1	349
311	25691_9	GCA_000592295.1	349
312	25766_7	GCA_000592315.1	349
313	25691_1	GCA_000592335.1	349
314	25766_5	GCA_000592355.1	-
315	25766_9	GCA_000592375.1	-
316	25766_10	GCA_000592395.1	349
317	25766_4	GCA_000592415.1	349
318	44467_5	GCA_000592435.1	349
319	44467_6	GCA_000592455.1	-
320	44467_7	GCA_000592475.1	349
321	44467_8	GCA_000592495.1	349
322	25681_2	GCA_000592515.1	-
323	25681_3	GCA_000592535.1	-
324	25681_5	GCA_000592555.1	-
325	25681_6	GCA_000592575.1	-
326	25681_8	GCA_000592595.1	-
327	25681_9	GCA_000592615.1	-
328	25750_6	GCA_000592635.1	-
329	44467_1	GCA_000592675.1	349
330	44467_2	GCA_000592695.1	-
331	44467_3	GCA_000592715.1	-
332	44467_4	GCA_000592735.1	-
333	25561_10	GCA_000592755.1	349
334	43557_1	GCA_000600375.1	-
335	25878_2	GCA_000600395.1	349
336	25878_1	GCA_000600415.1	-
337	44362_2	GCA_000600435.1	-
338	25878_3	GCA_000600455.1	-
339	44362_3	GCA_000600475.1	-
340	44362_4	GCA_000600495.1	-
341	44362_5	GCA_000600515.1	349
342	44362_6	GCA_000600535.1	349
343	44362_7	GCA_000600555.1	349
344	44362_8	GCA_000600575.1	-
345	44362_9	GCA_000600595.1	981
346	44437_3	GCA_000600615.1	281
347	44437_4	GCA_000600635.1	281
348	44437_5	GCA_000600655.1	281
349	44437_7	GCA_000600675.1	-
350	44437_8	GCA_000600695.1	-
351	44437_9	GCA_000600715.1	-
352	44362_10	GCA_000600915.1	-
353	44362_1	GCA_000600935.1	349
354	26016_4	GCA_000611265.1	349
355	26016_1	GCA_000611325.1	-
356	26016_6	GCA_000611345.1	349
357	26016_10	GCA_000611405.1	349
358	25569_6	GCA_000611425.1	349
359	26016_5	GCA_000611445.1	-
360	45057_4	GCA_000611505.1	-
361	26016_8	GCA_000611525.1	-
362	16553_1	GCA_000611565.1	-
363	24975_10	GCA_000627335.1	281
364	44839_10	GCA_000627355.1	-
365	24860_1	GCA_000627395.1	281
366	24860_6	GCA_000627415.1	-
367	44298_1	GCA_000627495.1	281
368	44298_2	GCA_000627515.1	-
369	44298_4	GCA_000627535.1	-
370	44298_6	GCA_000627555.1	281
371	44298_7	GCA_000627575.1	281
372	44298_9	GCA_000627595.1	281
373	44298_10	GCA_000627615.1	-
374	42057_2	GCA_000627735.1	-
375	44298_3	GCA_000671495.1	281
376	44839_8	GCA_000671515.1	-
377	44298_5	GCA_000671535.1	281
378	44298_8	GCA_000671555.1	-
379	44839_9	GCA_000671575.1	281
380	25442_1	GCA_000671655.1	349
381	25691_5	GCA_000681655.1	-
382	24860_9	GCA_000681675.1	-
383	23037	GCA_000681695.1	-
384	987421	GCA_000681735.1	-
385	1539026	GCA_000681835.1	208
386	18689	GCA_000681855.1	-
387	916567	GCA_000681875.1	-
388	96512	GCA_000681895.1	-
389	25750_1	GCA_000681935.1	-
390	26016_2	GCA_000681955.1	-
391	26016_3	GCA_000681975.1	-
392	26016_7	GCA_000681995.1	349
393	45057_1	GCA_000682075.1	208
394	45002_9	GCA_000682115.1	1024
395	25691_7	GCA_000682135.1	-
396	24812_2	GCA_000682175.1	281
397	135867	GCA_000682195.1	281
398	1146103	GCA_000682235.1	208
399	1276470-132	GCA_000682495.1	208
400	24860_3	GCA_000682555.1	-
401	24860_5	GCA_000682575.1	-
402	24812_7	GCA_000682655.1	-
403	BIDMC_56	GCA_000692095.1	208
404	AC29	GCA_000695855.3	-
405	LY3	GCA_000722985.1	-
406	LY6	GCA_000723045.1	-
407	LY9	GCA_000723065.1	208
408	LY8	GCA_000723075.1	-
409	LY4	GCA_000723125.1	208
410	LY5	GCA_000723145.1	208
411	TCM206	GCA_000734775.1	-
412	T25	GCA_000761465.1	-
413	341	GCA_000766105.1	-
414	TYTH-2	GCA_000770815.1	-
415	TYTH-4	GCA_000770885.1	-
416	TYTH-6	GCA_000770905.1	-
417	BJ3	GCA_000787215.1	-
418	BJ1	GCA_000787225.1	-
419	BJ2	GCA_000787235.1	208
420	BJ5	GCA_000787295.1	-
421	BJ6	GCA_000787315.1	208
422	BJ7	GCA_000787335.1	208
423	BJ8	GCA_000787355.1	-
424	T173	GCA_000802885.1	-
425	T122	GCA_000802895.1	-
426	2011BJAB3	GCA_000804635.1	-
427	2011BJAB7	GCA_000804645.1	-
428	2004BJAB10	GCA_000804655.1	-
429	2011BJAB4	GCA_000804665.1	-
430	2004BJAB14	GCA_000804715.1	-
431	2011GDAB3	GCA_000804725.1	-
432	2003BJAB12	GCA_000804735.1	-
433	2004BJAB13	GCA_000804745.1	-
434	2005JSAB1	GCA_000804795.1	208
435	2011SDAB1	GCA_000804805.1	-
436	2011SHAB1	GCA_000804815.1	208
437	2011SDAB2	GCA_000804825.1	208
438	2011SDAB3	GCA_000804875.1	-
439	2011LNAB1	GCA_000804885.1	-
440	2011ZJAB1	GCA_000804895.1	-
441	2005LNAB4	GCA_000804905.1	208
442	2011BJAB5	GCA_000804975.1	208
443	2011BJAB8	GCA_000804985.1	208
444	1999BJAB11	GCA_000805035.1	-
445	2011GDAB1	GCA_000805055.1	-
446	2011GDAB4	GCA_000805115.1	-
447	2011HNAB1	GCA_000805125.1	208
448	2011LNAB3	GCA_000805195.1	-
449	2011ZJAB2	GCA_000805205.1	-
450	2011ZJAB3	GCA_000805225.1	208
451	2011BJAB6	GCA_000805275.1	208
452	2011BJAB1	GCA_000805295.1	-
453	2011BJAB2	GCA_000805305.1	208
454	T258	GCA_000805525.1	-
455	T7	GCA_000805545.1	208
456	T87	GCA_000805595.1	-
457	T185	GCA_000805615.1	-
458	T188	GCA_000805635.1	-
459	ABUH42783	GCA_000808765.3	208
460	ABUH504227	GCA_000808775.3	208
461	ABUH4837	GCA_000808785.3	208
462	ABUH60486	GCA_000808815.3	208
463	ABUH319118	GCA_000808845.3	208
464	ABUH497144	GCA_000808885.3	208
465	ABUH504238	GCA_000808905.3	208
466	ABUH80286	GCA_000808925.3	208
467	ABUH518307	GCA_000808945.3	208
468	ABUH463346	GCA_000808985.3	-
469	ABUH304350	GCA_000809005.3	208
470	ABUH304352	GCA_000809045.3	208
471	ABUH524354	GCA_000809065.3	208
472	ABUH404571	GCA_000809085.3	-
473	UH243_66	GCA_000809205.3	208
474	UH487_64	GCA_000809215.3	208
475	UH487_63	GCA_000809225.3	208
476	UH348_27	GCA_000809235.3	350
477	UH184_310	GCA_000809285.3	208
478	UH455_61	GCA_000809305.3	208
479	UH507_300	GCA_000809325.3	208
480	UH455_62	GCA_000809345.3	208
481	UH532_386	GCA_000809365.3	208
482	UH487_41	GCA_000809385.3	208
483	UH348_13	GCA_000809405.3	350
484	UH315_39	GCA_000809425.3	350
485	UH455_38	GCA_000809445.3	208
486	UH243_43	GCA_000809465.3	208
487	UH532_387	GCA_000809485.3	208
488	UH243_68	GCA_000809525.3	208
489	UH243_73	GCA_000809545.3	208
490	UH487_78	GCA_000809565.3	208
491	UH280_81	GCA_000809585.3	208
492	UH236_84	GCA_000809605.3	208
493	UH236_85	GCA_000809625.3	208
494	UH236_87	GCA_000809645.3	208
495	UH280_92	GCA_000809665.3	208
496	UH532_392	GCA_000809685.3	208
497	UH129_404	GCA_000809705.3	208
498	UH129_408	GCA_000809725.3	208
499	UH129_409	GCA_000809745.3	208
500	UH293_412	GCA_000809765.3	208
501	UH129_415	GCA_000809785.3	208
502	UH535_418	GCA_000809805.3	208
503	UH535_419	GCA_000809825.3	208
504	UH225_433	GCA_000809885.3	208
505	UH326_445	GCA_000809945.3	350
506	UH81_452	GCA_000809985.3	208
507	UH430_459	GCA_000810025.3	350
508	UH326_461	GCA_000810045.3	350
509	UH17_465	GCA_000810065.3	350
510	UH370_269	GCA_000810085.3	350
511	UH71_277	GCA_000810145.3	208
512	UH71_278	GCA_000810165.3	208
513	UH71_279	GCA_000810185.3	208
514	UH514_287	GCA_000810205.3	208
515	UH299_338	GCA_000810245.3	208
516	UH299_341	GCA_000810265.3	208
517	UH299_342	GCA_000810285.3	208
518	UH189_348	GCA_000810305.3	350
519	UH189_349	GCA_000810325.3	350
520	UH189_355	GCA_000810345.3	350
521	UH81_364	GCA_000810365.3	208
522	UH81_366	GCA_000810385.3	208
523	UH81_389	GCA_000810405.3	208
524	UH293_373	GCA_000810425.3	208
525	UH293_377	GCA_000810445.3	208
526	UH348_25	GCA_000810465.3	208
527	UH514_288	GCA_000810485.3	208
528	UH243_14	GCA_000810505.3	208
529	UH243_33	GCA_000810525.3	208
530	UH243_56	GCA_000810545.3	208
531	UH243_57	GCA_000810565.3	208
532	UH184_295	GCA_000810585.3	208
533	UH315_58	GCA_000810605.3	350
534	UH17_151	GCA_000810625.3	208
535	UH134_167	GCA_000810645.3	208
536	UH134_168	GCA_000810665.3	208
537	UH17_182	GCA_000810685.3	208
538	UH134_192	GCA_000810725.3	208
539	UH475_197	GCA_000810745.3	208
540	UH17_202	GCA_000810765.3	208
541	UH66_241	GCA_000810825.3	208
542	UH475_239	GCA_000810835.3	208
543	UH507_247	GCA_000810865.3	208
544	UH507_263	GCA_000810875.3	208
545	UH66_268	GCA_000810905.3	208
546	UH195_568	GCA_000810915.3	208
547	UH195_573	GCA_000810945.3	208
548	UH588_656	GCA_000810985.3	-
549	UH175_677	GCA_000811005.3	350
550	UH175_679	GCA_000811015.3	-
551	UH588_663	GCA_000811065.3	-
552	UH392_684	GCA_000811085.3	-
553	UH280_93	GCA_000811105.3	208
554	UH71_296	GCA_000811145.3	208
555	UH184_309	GCA_000811165.3	208
556	UH280_99	GCA_000811185.3	208
557	UH410_96	GCA_000811205.3	208
558	UH315_100	GCA_000811225.3	208
559	UH315_101	GCA_000811245.3	208
560	UH370_301	GCA_000811265.3	350
561	UH126_102	GCA_000811285.3	208
562	UH410_103	GCA_000811305.3	208
563	UH126_106	GCA_000811325.3	208
564	UH410_108	GCA_000811345.3	208
565	UH410_128	GCA_000811365.3	208
566	UH126_137	GCA_000811405.3	208
567	UH243_54	GCA_000811485.3	208
568	UH243_55	GCA_000811505.3	208
569	UH430_466	GCA_000811525.3	350
570	UH381_467	GCA_000811545.3	350
571	UH225_472	GCA_000811565.3	208
572	UH41_486	GCA_000811585.3	350
573	UH430_478	GCA_000811605.3	-
574	UH41_488	GCA_000811625.3	350
575	UH381_482	GCA_000811645.3	-
576	UH41_487	GCA_000811665.3	350
577	UH41_489	GCA_000811685.3	350
578	UH41_490	GCA_000811705.3	350
579	UH41_491	GCA_000811725.3	350
580	UH225_493	GCA_000811745.3	208
581	UH225_492	GCA_000811765.3	208
582	UH326_495	GCA_000811785.3	350
583	UH355_545	GCA_000811825.3	350
584	UH367_548	GCA_000811865.3	208
585	UH195_560	GCA_000811905.3	208
586	UH367_565	GCA_000811925.3	208
587	UH455_6	GCA_000811945.3	208
588	CS01	GCA_000820665.1	208
589	CR17	GCA_000820685.1	208
590	NCGM_237	GCA_000828795.1	-
591	ORAB03	GCA_000939395.2	208
592	ORAB02	GCA_000939405.2	208
593	ORAB01	GCA_000939415.2	208
594	ORAB08	GCA_000939425.2	208
595	ORAB09	GCA_000939475.2	208
596	ORAB10	GCA_000939485.2	-
597	ORAB13	GCA_000939495.2	208
598	ORAB14	GCA_000939535.2	208
599	ORAB16	GCA_000939555.2	208
600	ORAB15	GCA_000939565.2	208
601	ORAB17	GCA_000939575.2	208
602	ORAB18	GCA_000939615.2	208
603	ORAB19	GCA_000939635.2	208
604	UH66_271	GCA_000949035.2	208
605	UH381_484	GCA_000949045.2	350
606	UH66_253	GCA_000949055.2	208
607	UH592_583	GCA_000949065.2	350
608	UH175_674	GCA_000949115.2	350
609	UH475_361	GCA_000949175.2	-
610	UH514_289	GCA_000949195.2	208
611	J65	GCA_000966495.1	208
612	J2770	GCA_000966515.1	-
613	J133	GCA_000966525.1	208
614	M1	GCA_000969285.1	-
615	S19	GCA_000969365.1	-
616	Ab1	GCA_000981405.1	-
617	461	GCA_001008125.1	-
618	XH386	GCA_001026965.1	208
619	MRSN_7341	GCA_001027885.1	848
620	1008_ABAU	GCA_001052015.1	208
621	1168_ABAU	GCA_001052325.1	208
622	1039_ABAU	GCA_001052675.1	208
623	1153_ABAU	GCA_001052775.1	208
624	1038_ABAU	GCA_001053695.1	208
625	996_ABAU	GCA_001059495.1	208
626	10441_14	GCA_001276055.1	-
627	TCM331	GCA_001292715.1	208
628	ABBL062	GCA_001414865.1	-
629	ABBL073	GCA_001415095.1	-
630	ABBL109	GCA_001415645.1	208
631	ABBL113	GCA_001415695.1	-
632	ABBL123	GCA_001416075.1	208
633	ABBL124	GCA_001416095.1	208
634	ABBL137	GCA_001416225.1	208
635	ABBL141	GCA_001416275.1	208
636	A186	GCA_001420505.1	-
637	Ab_Crete	GCA_001420515.1	-
638	ABBL008	GCA_001432755.1	208
639	ABBL048	GCA_001433045.1	208
640	ABBL045	GCA_001433205.1	-
641	ABBL040	GCA_001433675.1	-
642	MRSN16874	GCA_001442575.1	208
643	KBN10P02143	GCA_001514375.1	-
644	HUMC1	GCA_001518715.1	1839
645	ORABSC	GCA_001531205.2	208
646	ORAB23	GCA_001531455.2	208
647	Ab30	GCA_001535685.1	-
648	ORAB6b	GCA_001541025.2	208
649	ORAB21	GCA_001541035.2	208
650	ORABMayT	GCA_001541045.2	208
651	AbMDR-GLH5	GCA_001541525.1	-
652	AbMDR-GLH6	GCA_001541695.1	-
653	YU-R612	GCA_001543995.1	-
654	XH860	GCA_001573065.1	-
655	XH859	GCA_001573085.1	-
656	XH856	GCA_001573125.1	-
657	NCTC_13423	GCA_001576615.1	848
658	278	GCA_001584475.1	-
659	292	GCA_001584485.1	-
660	AB3785	GCA_001612075.1	848
661	AB4026	GCA_001612155.1	848
662	AB4027	GCA_001612175.1	848
663	AB4025	GCA_001612185.1	848
664	AB4052	GCA_001612235.1	-
665	AB4498	GCA_001612285.1	848
666	AB4795	GCA_001612315.1	848
667	AB4878	GCA_001612335.1	-
668	AB4957	GCA_001612355.1	-
669	AB4932	GCA_001612365.1	-
670	AB5001	GCA_001612395.1	-
671	2015ZJAB1	GCA_001617825.1	451
672	2015ZJAB3	GCA_001617835.1	-
673	2015ZJAB2	GCA_001617885.1	451
674	2015ZJAB4	GCA_001617895.1	-
675	2015ZJAB7	GCA_001617915.1	208
676	2015ZJAB8	GCA_001617945.1	208
677	AB210M	GCA_001618125.1	-
678	VB22595	GCA_001624975.1	-
679	AB250	GCA_001640075.1	208
680	HJ01	GCA_001661665.1	208
681	CCF34	GCA_001664565.1	-
682	CCF36	GCA_001664575.1	-
683	CCF33	GCA_001664585.1	-
684	CCF1	GCA_001664595.1	-
685	CCF38	GCA_001664645.1	208
686	CCF4	GCA_001664655.1	-
687	CCF41	GCA_001664665.1	-
688	CCF5	GCA_001664725.1	-
689	CCF6	GCA_001664735.1	-
690	CCF7	GCA_001664755.1	-
691	CCF9	GCA_001664805.1	208
692	CCF13	GCA_001664835.1	-
693	CCF16	GCA_001664855.1	-
694	CCF17	GCA_001664885.1	-
695	CCF18	GCA_001664895.1	208
696	CCF20	GCA_001664905.1	-
697	CCF21	GCA_001664915.1	208
698	CCF22	GCA_001664965.1	-
699	CCF23	GCA_001664975.1	-
700	CCF25	GCA_001664985.1	208
701	CCF37	GCA_001665045.1	-
702	CCF39	GCA_001665055.1	-
703	CCF42	GCA_001665065.1	208
704	CCF2	GCA_001665095.1	-
705	CCF10	GCA_001665125.1	-
706	CCF15	GCA_001665175.1	-
707	CCF19	GCA_001665205.1	-
708	CCF24	GCA_001665215.1	-
709	CCF40	GCA_001665285.1	-
710	CCF28	GCA_001665985.1	-
711	CCF29	GCA_001666065.1	-
712	CCF30	GCA_001666075.1	-
713	CCF31	GCA_001666085.1	-
714	CCF43	GCA_001666105.1	-
715	CCF44	GCA_001666145.1	-
716	CCF45	GCA_001666155.1	281
717	CCF48	GCA_001666175.1	-
718	CCF49	GCA_001666195.1	208
719	CCF51	GCA_001666235.1	-
720	CCF54	GCA_001666255.1	-
721	CCF55	GCA_001666275.1	281
722	CCF26	GCA_001666305.1	-
723	CCF32	GCA_001666315.1	-
724	CCF47	GCA_001666325.1	350
725	CCF53	GCA_001666385.1	-
726	CCF57	GCA_001666395.1	-
727	CCF59	GCA_001666425.1	-
728	CCF60	GCA_001666465.1	-
729	CCF62	GCA_001666475.1	208
730	CCF63	GCA_001666485.1	-
731	CCF64	GCA_001666515.1	-
732	CCF66	GCA_001666545.1	-
733	CCF65	GCA_001666555.1	-
734	CCF68	GCA_001666565.1	-
735	CCF67	GCA_001666575.1	281
736	CCF69	GCA_001666625.1	-
737	CCF70	GCA_001666635.1	-
738	CCF72	GCA_001666645.1	-
739	CCF73	GCA_001666665.1	208
740	CCF74	GCA_001666705.1	350
741	CCF75	GCA_001666715.1	-
742	ABUH714	GCA_001668445.1	-
743	ABUH773	GCA_001668465.2	-
744	ABUH726	GCA_001668475.1	-
745	ABUH721	GCA_001668515.1	-
746	ABUH744	GCA_001668535.1	-
747	ABUH756	GCA_001668555.1	-
748	ABUH801	GCA_001668585.1	-
749	ABUH724	GCA_001668645.1	-
750	ABUH720	GCA_001668755.1	-
751	ABUH713	GCA_001668765.1	-
752	ABUH750	GCA_001668775.1	-
753	ABUH738	GCA_001668815.1	-
754	ABUH731	GCA_001668835.1	-
755	ABUH782	GCA_001668855.1	-
756	ABUH695	GCA_001668865.1	-
757	ABUH767	GCA_001668915.1	-
758	ABUH775	GCA_001668935.1	-
759	ABUH736	GCA_001668945.1	-
760	ABUH813	GCA_001668955.1	-
761	ABUH716	GCA_001668995.1	-
762	ABUH719	GCA_001669005.1	-
763	ABUH770	GCA_001669025.1	-
764	ABUH730	GCA_001669035.1	417
765	ABUH771	GCA_001669075.1	-
766	ABUH781	GCA_001669095.1	-
767	ABUH787	GCA_001669105.1	-
768	ABUH791	GCA_001669115.1	-
769	ABUH793	GCA_001669145.2	-
770	ABUH806	GCA_001669175.1	-
771	ABUH768	GCA_001669185.1	208
772	ABUH785	GCA_001669195.1	-
773	ABUH715	GCA_001669225.1	-
774	ABUH717	GCA_001669255.1	-
775	ABUH740	GCA_001669265.1	-
776	ABUH776	GCA_001669295.1	-
777	ABUH747	GCA_001669305.1	-
778	ABUH722	GCA_001669355.1	208
779	ABUH702	GCA_001669365.1	-
780	ABUH759	GCA_001669415.1	-
781	ABUH746	GCA_001669425.1	-
782	ABUH760	GCA_001669435.1	-
783	ABUH766	GCA_001669455.1	-
784	ABUH698	GCA_001669495.1	-
785	ABUH743	GCA_001669505.1	208
786	ABUH812	GCA_001669525.1	-
787	ABUH735	GCA_001669535.1	208
788	ABUH709	GCA_001669575.1	-
789	ABUH783	GCA_001669595.1	-
790	ABUH789	GCA_001669605.1	-
791	ABUH779	GCA_001669635.1	-
792	ABUH808	GCA_001669645.1	-
793	ABUH741	GCA_001669675.1	-
794	ABUH765	GCA_001669695.1	-
795	ABUH708	GCA_001669705.1	-
796	863	GCA_001669735.1	-
797	M3AC14-8	GCA_001672535.1	-
798	ABUH772	GCA_001673795.1	-
799	ABUH706	GCA_001673805.1	-
800	ABUH696	GCA_001673815.1	-
801	ABUH751	GCA_001673825.1	-
802	ABUH699	GCA_001673875.1	281
803	ABUH774	GCA_001673895.1	-
804	ABUH729	GCA_001673905.1	-
805	ABUH723	GCA_001673915.1	-
806	ABUH790	GCA_001673955.1	281
807	ABUH814	GCA_001673975.1	-
808	ABUH737	GCA_001673985.1	281
809	ABUH764	GCA_001674015.1	-
810	ABUH788	GCA_001674045.1	-
811	ABUH777	GCA_001674075.1	-
812	ABUH749	GCA_001674085.1	-
813	ABUH712	GCA_001674115.1	-
814	ABUH778	GCA_001674135.1	-
815	ABUH786	GCA_001674155.1	-
816	ABUH739	GCA_001674165.1	-
817	ABUH810	GCA_001674215.1	-
818	ABUH748	GCA_001674235.1	-
819	ABUH811	GCA_001674245.1	-
820	ABUH752	GCA_001674255.1	-
821	ABUH753	GCA_001674295.1	-
822	ABUH761	GCA_001674315.1	-
823	ABUH758	GCA_001674325.1	-
824	ABUH704	GCA_001674345.1	-
825	ABUH762	GCA_001674365.1	-
826	ABUH725	GCA_001674395.1	-
827	ABUH728	GCA_001674415.1	-
828	ABUH745	GCA_001674425.1	-
829	ABUH755	GCA_001674435.1	-
830	ABUH763	GCA_001674475.2	-
831	ABUH796	GCA_001674505.2	-
832	ABUH807	GCA_001674515.1	-
833	ABUH754	GCA_001674555.1	-
834	ABUH769	GCA_001674575.1	-
835	ABUH707	GCA_001674585.1	-
836	ABUH705	GCA_001674605.1	-
837	ABUH710	GCA_001674635.1	-
838	ABUH718	GCA_001674655.1	-
839	ABUH733	GCA_001674665.1	208
840	ABUH780	GCA_001674705.1	-
841	ABUH784	GCA_001674735.1	-
842	ABUH794	GCA_001674755.1	-
843	ABUH804	GCA_001674765.1	-
844	ABUH803	GCA_001674785.1	-
845	ABUH805	GCA_001674805.1	-
846	ABUH798	GCA_001674835.1	-
847	ABUH799	GCA_001674845.1	-
848	ABUH800	GCA_001674865.1	-
849	ABUH802	GCA_001674885.1	-
850	ABUH703	GCA_001674915.1	-
851	HJ03	GCA_001680105.1	-
852	HJ04	GCA_001680115.1	-
853	HJ07	GCA_001680185.1	208
854	HJ08	GCA_001680195.1	208
855	HJ10	GCA_001680215.1	-
856	HJ11	GCA_001680225.1	-
857	HJ05	GCA_001680265.1	-
858	HJ06	GCA_001680285.1	-
859	HJ12	GCA_001680295.1	-
860	HJ13	GCA_001680305.1	208
861	HJ16	GCA_001680345.1	-
862	HJ16-2	GCA_001680365.1	-
863	HJ18-2	GCA_001680375.1	-
864	HJ19	GCA_001680395.1	-
865	HJ19-2	GCA_001680425.1	-
866	HJ20	GCA_001680445.1	-
867	HJ18	GCA_001680475.1	-
868	CU060707	GCA_001700395.1	208
869	IHIT29106	GCA_001704685.1	-
870	ST-2_clon_2010	GCA_001707985.1	-
871	ST-2_clon_2000	GCA_001708025.1	-
872	KAB01	GCA_001806345.1	-
873	KAB02	GCA_001806365.1	-
874	KAB03	GCA_001806385.1	-
875	KAB04	GCA_001806405.1	-
876	KAB05	GCA_001806425.1	-
877	KAB06	GCA_001806445.1	-
878	KAB07	GCA_001806465.1	-
879	KAB08	GCA_001806485.1	208
880	WA2859	GCA_001855175.1	-
881	XH728	GCA_001861435.1	208
882	XH740	GCA_001861455.1	-
883	XH742	GCA_001861465.1	-
884	XH743	GCA_001861515.1	-
885	XH744	GCA_001861535.1	-
886	XH747	GCA_001861545.1	208
887	XH749	GCA_001861565.1	-
888	XH753	GCA_001861585.1	-
889	XH757	GCA_001861615.1	-
890	XH767	GCA_001861655.1	-
891	XH770	GCA_001861665.1	-
892	XH793	GCA_001861695.1	-
893	XH799	GCA_001861735.1	-
894	XH801	GCA_001861745.1	-
895	XH829	GCA_001861775.1	-
896	XH823	GCA_001861785.1	208
897	XH830	GCA_001861795.1	-
898	XH837	GCA_001861855.1	-
899	XH780	GCA_001861865.1	208
900	XH781	GCA_001861895.1	-
901	XH822	GCA_001861905.1	-
902	XH839	GCA_001861975.1	208
903	XH704	GCA_001861995.1	-
904	XH705	GCA_001862035.1	-
905	XH708	GCA_001862055.1	-
906	XH709	GCA_001862065.1	-
907	XH710	GCA_001862075.1	-
908	XH713	GCA_001862105.1	-
909	XH715	GCA_001862145.1	-
910	XH718	GCA_001862175.1	-
911	XH717	GCA_001862185.1	-
912	XH720	GCA_001862215.1	-
913	XH719	GCA_001862225.1	-
914	XH721	GCA_001862235.1	-
915	XH722	GCA_001862265.1	-
916	XH723	GCA_001862295.1	-
917	XH724	GCA_001862305.1	-
918	XH731	GCA_001862345.1	-
919	XH732	GCA_001862375.1	-
920	XH735	GCA_001862395.1	-
921	XH736	GCA_001862425.1	195
922	XH738	GCA_001862455.1	-
923	XH745	GCA_001862485.1	-
924	XH741	GCA_001862505.1	-
925	XH746	GCA_001862535.1	-
926	XH748	GCA_001862555.1	208
927	XH750	GCA_001862565.1	-
928	XH752	GCA_001862615.1	-
929	XH754	GCA_001862635.1	-
930	XH755	GCA_001862645.1	-
931	XH756	GCA_001862665.1	-
932	XH763	GCA_001862715.1	-
933	XH766	GCA_001862735.1	-
934	XH768	GCA_001862775.1	-
935	XH778	GCA_001862825.1	-
936	XH779	GCA_001862855.1	-
937	XH786	GCA_001862875.1	-
938	XH787	GCA_001862885.1	-
939	XH792	GCA_001862895.1	-
940	XH795	GCA_001862955.1	-
941	XH797	GCA_001862975.1	-
942	XH798	GCA_001862985.1	-
943	XH800	GCA_001863015.1	-
944	XH802	GCA_001863035.1	-
945	XH803	GCA_001863055.1	-
946	XH804	GCA_001863065.1	208
947	XH805	GCA_001863085.1	-
948	XH810	GCA_001863115.1	-
949	XH811	GCA_001863135.1	-
950	XH819	GCA_001863145.1	-
951	XH820	GCA_001863165.1	-
952	XH833	GCA_001863205.1	-
953	XH835	GCA_001863225.1	208
954	XH836	GCA_001863235.1	-
955	XH821	GCA_001863295.1	-
956	XH840	GCA_001863315.1	-
957	XH506	GCA_001863335.1	208
958	XH508	GCA_001863345.1	-
959	XH509	GCA_001863395.1	-
960	XH507	GCA_001863405.1	208
961	XH514	GCA_001863455.1	-
962	XH515	GCA_001863465.1	-
963	XH510	GCA_001863475.1	-
964	XH548	GCA_001863535.1	-
965	XH549	GCA_001863545.1	208
966	XH511	GCA_001863555.1	-
967	XH513	GCA_001863575.1	-
968	XH546	GCA_001863615.1	208
969	XH547	GCA_001863625.1	-
970	XH552	GCA_001863665.1	-
971	XH554	GCA_001863695.1	-
972	XH643	GCA_001863775.1	-
973	XH649	GCA_001863815.1	-
974	XH671	GCA_001863855.1	208
975	XH667	GCA_001863865.1	208
976	XH608	GCA_001863875.1	-
977	XH680	GCA_001863905.1	-
978	XH682	GCA_001863935.1	-
979	XH706	GCA_001863955.1	208
980	XH707	GCA_001863965.1	-
981	XH550	GCA_001864015.1	208
982	XH595	GCA_001864035.1	-
983	XH606	GCA_001864045.1	-
984	XH640	GCA_001864065.1	-
985	XH646	GCA_001864115.1	-
986	XH644	GCA_001864125.1	-
987	XH650	GCA_001864195.1	-
988	XH663	GCA_001864285.1	-
989	XH665	GCA_001864305.1	-
990	XH666	GCA_001864315.1	-
991	XH670	GCA_001864375.1	-
992	XH669	GCA_001864385.1	-
993	XH672	GCA_001864395.1	208
994	XH850	GCA_001864455.1	-
995	XH851	GCA_001864475.1	-
996	XH854	GCA_001864505.1	-
997	XH684	GCA_001864565.1	208
998	XH685	GCA_001864615.1	451
999	XH686	GCA_001864635.1	208
1000	XH688	GCA_001864655.1	-
1001	XH689	GCA_001864675.1	-
1002	XH698	GCA_001864755.1	208
1003	XH701	GCA_001864795.1	-
1004	XH702	GCA_001864815.1	-
1005	AR_0035	GCA_001874915.1	-
1006	HRAB-85	GCA_001887305.1	208
1007	AF-673	GCA_001895985.1	208
1008	XDR-BJ83	GCA_001902375.1	-
1009	CRO2	GCA_001907125.1	-
1010	AB067	GCA_001909135.1	-
1011	AC_4820	GCA_001910595.1	-
1012	AC_4160	GCA_001910675.1	-
1013	CMC-CR-MDR-Ab4	GCA_001922205.1	208
1014	CMC-MDR-Ab59	GCA_001922225.1	208
1015	CMC-CR-MDR-Ab66	GCA_001922245.1	208
1016	VB39358	GCA_001939605.1	-
1017	VB3552	GCA_001939665.1	-
1018	Ab33_GEIH-2010	GCA_001949935.1	218
1019	Ab54_GEIH-2010	GCA_001949945.1	-
1020	Ab103_GEIH-2010	GCA_001949955.1	218
1021	Ab76_GEIH-2010	GCA_001949965.1	-
1022	Ab104_GEIH-2010	GCA_001950035.1	-
1023	Ab158_GEIH-2000	GCA_001950065.1	350
1024	Ab192_GEIH-2000	GCA_001950085.1	-
1025	Ab183_GEIH-2000	GCA_001950155.1	-
1026	Ab49_GEIH-2010	GCA_001950165.1	208
1027	Ab121_GEIH-2010	GCA_001950195.1	218
1028	Ab177_GEIH-2000	GCA_001950215.1	218
1029	Ab169_GEIH-2000	GCA_001950265.1	-
1030	Ab161_GEIH-2000	GCA_001950285.1	218
1031	Ab122_GEIH-2010	GCA_001950295.1	-
1032	A13	GCA_001951035.1	208
1033	AB34299	GCA_002009115.1	-
1034	ABUH426	GCA_002014175.1	350
1035	ABUH432	GCA_002014195.1	208
1036	ABUH435	GCA_002014235.1	208
1037	ABUH636	GCA_002014245.1	-
1038	ABUH390	GCA_002014265.1	350
1039	ABUH405	GCA_002014355.1	350
1040	ABUH420	GCA_002014395.1	348
1041	ABUH417	GCA_002014405.1	348
1042	ABUH438	GCA_002014435.1	208
1043	ABUH441	GCA_002014445.1	208
1044	ABUH645	GCA_002014475.1	-
1045	ABUH648	GCA_002016735.1	-
1046	ABUH669	GCA_002016745.1	-
1047	ABUH654	GCA_002016775.1	350
1048	ABUH672	GCA_002016815.1	-
1049	ABUH690	GCA_002016865.1	208
1050	ABUH522	GCA_002016915.1	208
1051	ABUH546	GCA_002016935.1	350
1052	ABUH549	GCA_002016955.1	350
1053	ABUH579	GCA_002017035.1	350
1054	ABUH582	GCA_002017055.1	208
1055	ABUH588	GCA_002017065.1	-
1056	ABUH585	GCA_002017095.1	-
1057	ABUH597	GCA_002017105.1	350
1058	ABUH591	GCA_002017115.1	-
1059	ABUH594	GCA_002017125.1	208
1060	ABUH618	GCA_002017185.1	208
1061	ABUH462	GCA_002017195.1	350
1062	ABUH630	GCA_002017205.1	-
1063	ABUH474	GCA_002017255.1	350
1064	ABUH480	GCA_002017285.1	350
1065	ABUH651	GCA_002017335.1	350
1066	ABUH657	GCA_002017345.1	208
1067	ABUH660	GCA_002017355.1	-
1068	ABUH681	GCA_002017395.1	-
1069	ABUH519	GCA_002017405.1	208
1070	ABUH687	GCA_002017415.1	208
1071	ABUH525	GCA_002017425.1	208
1072	ABUH534	GCA_002017475.1	208
1073	ABUH552	GCA_002017515.1	350
1074	ABUH555	GCA_002017525.1	208
1075	ABUH576	GCA_002017555.1	-
1076	ABUH615	GCA_002017605.1	-
1077	ABUH606	GCA_002017615.1	-
1078	ABUH621	GCA_002017625.1	-
1079	ABUH627	GCA_002017675.1	208
1080	ABUH453	GCA_002017685.1	208
1081	ABUH468	GCA_002017705.1	350
1082	ABUH477	GCA_002017735.1	350
1083	ABUH501	GCA_002017745.1	350
1084	ABUH504	GCA_002017765.1	208
1085	ABUH483	GCA_002017795.1	350
1086	ABUH339	GCA_002028445.1	208
1087	ABUH337	GCA_002028475.1	208
1088	ABUH343	GCA_002028485.1	208
1089	ABUH341	GCA_002028535.1	208
1090	TDAB1	GCA_002072795.1	-
1091	JBA13	GCA_002082625.2	-
1092	CBA7	GCA_002082645.1	208
1093	15A34	GCA_002082685.1	-
1094	15A5	GCA_002082705.1	-
1095	USA2	GCA_002082725.1	-
1096	SSA6	GCA_002082745.1	-
1097	SSA12	GCA_002082865.1	-
1098	SSMA17	GCA_002082885.1	-
1099	AB1845	GCA_002085505.1	-
1100	ZJ06-200P5-1	GCA_002093815.1	-
1101	2012046	GCA_002116575.1	-
1102	80	GCA_002119275.1	208
1103	428	GCA_002119285.1	208
1104	314	GCA_002119295.1	208
1105	PR305	GCA_002136615.1	350
1106	PR309	GCA_002136705.1	208
1107	PR312	GCA_002136745.1	208
1108	PR351	GCA_002136775.1	208
1109	PR353	GCA_002136825.1	350
1110	PR354	GCA_002136865.1	-
1111	PR357	GCA_002136885.1	350
1112	PR358	GCA_002136935.1	208
1113	PR359	GCA_002136965.1	208
1114	PR363	GCA_002137035.1	-
1115	PR364	GCA_002137045.1	208
1116	PR372	GCA_002137225.1	-
1117	PR376	GCA_002137285.1	208
1118	PR377	GCA_002137295.1	208
1119	PR380	GCA_002137345.1	208
1120	PR381	GCA_002137395.1	-
1121	PR319	GCA_002137425.1	348
1122	PR321	GCA_002137445.1	208
1123	PR322	GCA_002137475.1	350
1124	PR325	GCA_002137525.1	208
1125	PR327	GCA_002137555.1	350
1126	PR328	GCA_002137565.1	-
1127	PR334	GCA_002137695.1	350
1128	PR335	GCA_002137715.1	-
1129	PR341	GCA_002137795.1	208
1130	PR345	GCA_002137815.1	208
1131	PR349	GCA_002137875.1	208
1132	PR347	GCA_002137895.1	-
1133	PR317	GCA_002137995.1	-
1134	PR382	GCA_002138005.1	208
1135	PR383	GCA_002138035.1	350
1136	PR387	GCA_002138115.1	208
1137	PR390	GCA_002138165.1	350
1138	PR392	GCA_002138215.1	208
1139	PR394	GCA_002138245.1	350
1140	PR395	GCA_002138295.1	-
1141	PR398	GCA_002138305.1	-
1142	PR396	GCA_002138315.1	-
1143	PR399	GCA_002138345.1	208
1144	PR400	GCA_002138375.1	208
1145	ARLG1849	GCA_002142935.1	350
1146	ARLG1851	GCA_002142955.1	350
1147	ARLG1842	GCA_002142995.1	208
1148	ARLG1857	GCA_002143015.1	350
1149	ARLG1841	GCA_002143035.1	350
1150	ARLG1843	GCA_002143045.1	350
1151	ARLG1845	GCA_002143095.1	350
1152	ARLG1853	GCA_002143105.1	350
1153	ARLG1786	GCA_002143195.1	208
1154	ARLG1792	GCA_002143235.1	-
1155	ARLG1847	GCA_002143265.1	208
1156	ARLG1855	GCA_002143315.1	208
1157	ARLG1859	GCA_002143335.1	350
1158	ARLG1793	GCA_002143395.1	208
1159	ARLG1856	GCA_002143405.1	350
1160	ARLG1790	GCA_002143425.1	208
1161	ARLG1802	GCA_002143495.1	208
1162	ARLG1806	GCA_002143555.1	208
1163	ARLG1810	GCA_002143575.1	208
1164	ARLG1816	GCA_002143625.1	350
1165	ARLG1819	GCA_002143655.1	208
1166	ARLG1821	GCA_002143675.1	350
1167	ARLG1824	GCA_002143685.1	208
1168	ARLG1827	GCA_002143715.1	208
1169	ARLG1838	GCA_002143775.1	208
1170	ARLG1835	GCA_002143785.1	350
1171	ARLG1836	GCA_002143795.1	-
1172	ARLG1275	GCA_002143835.1	848
1173	ARLG1294	GCA_002143935.1	208
1174	ARLG1892	GCA_002144685.1	350
1175	ARLG1901	GCA_002144725.1	208
1176	ARLG1914	GCA_002144755.1	208
1177	ARLG1882	GCA_002144975.1	-
1178	ARLG1885	GCA_002145035.1	-
1179	ARLG1893	GCA_002145055.1	208
1180	ARLG1886	GCA_002145065.1	-
1181	ARLG1900	GCA_002145115.1	-
1182	ARLG1907	GCA_002145175.1	350
1183	ARLG1904	GCA_002145195.1	208
1184	ARLG1881	GCA_002145435.1	350
1185	ARLG1899	GCA_002148725.1	208
1186	AbS1_C0-D6-12	GCA_002154215.1	281
1187	ABUH508	GCA_002182365.1	208
1188	ABUH511	GCA_002182385.1	1701
1189	ABUH533	GCA_002182425.1	208
1190	ABUH547	GCA_002182445.1	-
1191	ABUH379	GCA_002182505.1	208
1192	ABUH383	GCA_002182545.1	208
1193	ABUH394	GCA_002182605.1	208
1194	ABUH413	GCA_002182615.1	208
1195	ABUH407	GCA_002182625.1	350
1196	ABUH424	GCA_002182645.1	208
1197	ABUH431	GCA_002182695.1	350
1198	ABUH442	GCA_002182705.1	350
1199	ABUH446	GCA_002182725.1	350
1200	ABUH449	GCA_002182765.1	208
1201	ABUH457	GCA_002182785.1	350
1202	ABUH458	GCA_002182795.1	350
1203	ABUH473	GCA_002182805.1	350
1204	ABUH479	GCA_002182845.1	350
1205	ABUH353	GCA_002182875.1	208
1206	ABUH356	GCA_002182895.1	208
1207	ABUH358	GCA_002182925.1	350
1208	ABUH367	GCA_002182955.1	208
1209	ABUH374	GCA_002182965.1	208
1210	ABUH634	GCA_002183025.1	208
1211	ABUH644	GCA_002183035.1	350
1212	ABUH649	GCA_002183085.1	-
1213	ABUH670	GCA_002183115.1	-
1214	ABUH673	GCA_002183165.1	-
1215	ABUH678	GCA_002183185.1	208
1216	ABUH688	GCA_002183195.1	-
1217	ABUH691	GCA_002183215.1	208
1218	ABUH692	GCA_002183245.1	208
1219	ABUH572	GCA_002183265.1	-
1220	ABUH575	GCA_002183275.1	-
1221	ABUH578	GCA_002183285.1	-
1222	ABUH580	GCA_002183325.1	-
1223	ABUH589	GCA_002183345.1	-
1224	ABUH596	GCA_002183355.1	208
1225	ABUH604	GCA_002183365.1	208
1226	ABUH608	GCA_002183405.1	350
1227	ABUH610	GCA_002183435.1	281
1228	ABUH622	GCA_002183445.1	-
1229	ABUH499	GCA_002183485.1	208
1230	ABUH529	GCA_002183545.1	208
1231	ABUH532	GCA_002183555.1	208
1232	ABUH542	GCA_002183585.1	208
1233	ABUH550	GCA_002183595.1	-
1234	ABUH553	GCA_002183625.1	350
1235	ABUH375	GCA_002183635.1	208
1236	ABUH388	GCA_002183665.1	208
1237	ABUH421	GCA_002183705.1	350
1238	ABUH400	GCA_002183725.1	350
1239	ABUH425	GCA_002183735.1	-
1240	ABUH434	GCA_002183765.1	208
1241	ABUH437	GCA_002183785.1	208
1242	ABUH454	GCA_002183805.1	350
1243	ABUH464	GCA_002183815.1	208
1244	ABUH475	GCA_002183845.1	208
1245	ABUH485	GCA_002183855.1	350
1246	ABUH345	GCA_002183875.1	208
1247	ABUH347	GCA_002183905.1	208
1248	ABUH371	GCA_002183945.1	208
1249	ABUH628	GCA_002183955.1	-
1250	ABUH632	GCA_002183975.1	208
1251	ABUH641	GCA_002184005.1	350
1252	ABUH653	GCA_002184025.1	350
1253	ABUH680	GCA_002184035.1	-
1254	ABUH586	GCA_002184055.1	208
1255	ABUH592	GCA_002184085.1	208
1256	ABUH625	GCA_002184105.1	208
1257	ARLG-1818	GCA_002184265.1	208
1258	ARLG-1915	GCA_002184285.1	-
1259	ARLG-1894	GCA_002184385.1	350
1260	ARLG-1854	GCA_002184565.1	350
1261	ARLG-1912	GCA_002184605.1	-
1262	AB417	GCA_002212115.1	1286
1263	AB462	GCA_002212155.1	-
1264	AB309	GCA_002212165.1	-
1265	ABNH7	GCA_002212235.1	1816
1266	AB393	GCA_002212245.1	-
1267	AB466	GCA_002212285.1	-
1268	AB543	GCA_002212305.1	-
1269	AB576	GCA_002212315.1	-
1270	AB578	GCA_002212365.1	-
1271	ABNH1	GCA_002212385.1	-
1272	ABNH2	GCA_002212405.1	218
1273	ABNH8	GCA_002212445.1	-
1274	AB263	GCA_002212465.1	-
1275	AB388	GCA_002212485.1	-
1276	AB601	GCA_002212525.1	-
1277	ABNH4	GCA_002212535.1	-
1278	ABNH6	GCA_002212545.1	218
1279	AB321	GCA_002212565.1	-
1280	AB354	GCA_002212605.1	-
1281	AB432	GCA_002212625.1	-
1282	AB487	GCA_002212635.1	-
1283	AB559	GCA_002212685.1	-
1284	AB596	GCA_002212705.1	-
1285	AB357	GCA_002212715.1	-
1286	Ab_12	GCA_002238075.1	-
1287	SIPA5	GCA_002239735.1	-
1288	SIUA14	GCA_002239865.1	208
1289	SIPA14	GCA_002239885.1	-
1290	AB252	GCA_002241105.1	-
1291	ABCRPSTH03	GCA_002249135.1	-
1292	ABCRPSTH04	GCA_002249185.1	-
1293	ABCRPSTH07	GCA_002249225.1	-
1294	ABCRPSTH05	GCA_002249245.1	-
1295	ABCRPSTH09	GCA_002249255.1	-
1296	ABCRPSTH06	GCA_002249265.1	-
1297	ABCRPSTH10	GCA_002249305.1	-
1298	ABCRPSTH12	GCA_002249325.1	-
1299	ABCRPUTH04	GCA_002249335.1	208
1300	ABCRPUTH07	GCA_002249385.1	-
1301	ABCRPUTH09	GCA_002249405.1	-
1302	ABCRPUTH08	GCA_002249425.1	208
1303	ABCRPUTH12	GCA_002249465.1	208
1304	ABCRPUTH14	GCA_002249505.1	208
1305	ABCRPUTH15	GCA_002249525.1	-
1306	ABCRPSTH08	GCA_002249545.1	-
1307	ABCRPSTH11	GCA_002249585.1	-
1308	ABCRPUTH11	GCA_002249605.1	-
1309	ABCRPUTH06	GCA_002249655.1	208
1310	554L	GCA_002261505.1	195
1311	DR2	GCA_002265675.1	-
1312	AB173	GCA_002277145.1	208
1313	AB172	GCA_002277175.1	208
1314	AB165	GCA_002277185.1	208
1315	AB162	GCA_002277215.1	208
1316	AB161	GCA_002277225.1	208
1317	AB147	GCA_002277235.1	208
1318	AB134	GCA_002277275.1	208
1319	AB112	GCA_002277285.1	208
1320	AB118	GCA_002277315.1	208
1321	AB108	GCA_002277325.1	208
1322	AB100	GCA_002277355.1	208
1323	AB99	GCA_002277365.1	208
1324	AB91	GCA_002277385.1	208
1325	AB96	GCA_002277405.1	208
1326	AB89	GCA_002277435.1	208
1327	AB88	GCA_002277445.1	208
1328	AB79	GCA_002277455.1	208
1329	AB56	GCA_002277485.1	208
1330	AB54	GCA_002277505.1	208
1331	AB46	GCA_002277515.1	208
1332	AB174	GCA_002277535.1	208
1333	AB166	GCA_002277575.1	208
1334	AB156	GCA_002277585.1	208
1335	AB101	GCA_002277605.1	208
1336	AB81	GCA_002277635.1	208
1337	AB75	GCA_002277645.1	208
1338	AB74	GCA_002277655.1	208
1339	AB73	GCA_002277675.1	208
1340	AB72	GCA_002277705.1	208
1341	AB52	GCA_002277715.1	208
1342	AC002-1-R4-S1	GCA_002416395.1	208
1343	AC002-1-R4	GCA_002416425.1	208
1344	AC002	GCA_002416435.1	208
1345	ABA2114	GCA_002634325.1	-
1346	AbPK1	GCA_002753915.1	-
1347	AYP-A2	GCA_002761575.1	208
1348	Ab4977	GCA_002762095.1	-
1349	Ab4568	GCA_002762115.1	-
1350	Ab4653	GCA_002762155.1	1962
1351	VB3373	GCA_002762495.1	-
1352	VB2265	GCA_002762505.1	-
1353	VB17782	GCA_002762535.1	-
1354	VB23193	GCA_002762545.2	-
1355	ZQ1	GCA_002803655.2	-
1356	SMGC-AB2	GCA_002837005.1	-
1357	SMGC-AB1	GCA_002837035.1	-
1358	ZQ7	GCA_002837985.2	-
1359	ZQ2	GCA_002838015.2	-
1360	SMC_Paed_Ab_BL01	GCA_002843665.1	-
1361	AR_0056	GCA_002947415.1	350
1362	S1;_AB1A2	GCA_002948475.1	208
1363	S21	GCA_002950415.1	348
1364	S19	GCA_002950425.1	-
1365	R21	GCA_002950455.1	-
1366	WCHAB005133	GCA_002950495.2	-
1367	R18	GCA_002950515.1	-
1368	S18	GCA_002950525.1	-
1369	R17	GCA_002950545.1	208
1370	R16	GCA_002950595.1	208
1371	S14	GCA_002950615.1	208
1372	S16	GCA_002950625.1	208
1373	R13	GCA_002950655.1	208
1374	S13	GCA_002950675.1	208
1375	R12	GCA_002950715.1	208
1376	S12	GCA_002950725.1	208
1377	R11	GCA_002950755.1	208
1378	S11	GCA_002950795.1	208
1379	R10	GCA_002950815.1	208
1380	S10	GCA_002950825.1	208
1381	S9	GCA_002950855.1	208
1382	S6	GCA_002950895.1	-
1383	R5	GCA_002950915.1	208
1384	R3	GCA_002950925.1	-
1385	S3	GCA_002950975.1	208
1386	R2	GCA_002950995.1	208
1387	S2	GCA_002951015.1	208
1388	R1	GCA_002951055.1	208
1389	S20	GCA_002951075.1	208
1390	R19	GCA_002951095.1	-
1391	S17	GCA_002951135.1	208
1392	R15	GCA_002951155.1	208
1393	S15	GCA_002951175.1	208
1394	R14	GCA_002951215.1	-
1395	R9	GCA_002951235.1	208
1396	R8	GCA_002951255.1	-
1397	S8	GCA_002951275.1	208
1398	R7	GCA_002951315.1	208
1399	S7	GCA_002951335.1	208
1400	R6	GCA_002951345.1	-
1401	S5	GCA_002951375.1	208
1402	R4	GCA_002951415.1	208
1403	S4	GCA_002951435.1	208
1404	KUFAR65	GCA_002992205.1	-
1405	KUFAR62	GCA_002992225.1	-
1406	KUFAR64	GCA_002992235.1	-
1407	KUFAR57	GCA_002992255.1	-
1408	KUFAR50	GCA_002992285.1	-
1409	KUFAR53	GCA_002992305.1	-
1410	KUFAR44	GCA_002992325.1	-
1411	KUFAR42	GCA_002992345.1	-
1412	KUFAR41	GCA_002992365.1	-
1413	KUFAR40	GCA_002992385.1	-
1414	KUFAR39	GCA_002992405.1	-
1415	KUSSH36	GCA_002992425.1	-
1416	KUSSH37	GCA_002992445.1	-
1417	KUSSH33	GCA_002992465.1	-
1418	KUSSH26	GCA_002992485.1	-
1419	KUSSH18	GCA_002992505.1	-
1420	KUSSH16	GCA_002992525.1	-
1421	KUSSH15	GCA_002992545.1	-
1422	KUSSH10	GCA_002992585.1	-
1423	KUSSH13	GCA_002992605.1	-
1424	KUSSH09	GCA_002992625.1	-
1425	KUSSH02	GCA_002992665.1	-
1426	KUSSH01	GCA_002992685.1	-
1427	KUFAR67	GCA_002992705.1	-
1428	KUFAR61	GCA_002992715.1	-
1429	KUFAR63	GCA_002992745.1	-
1430	KUFAR60	GCA_002992765.1	-
1431	KUFAR51	GCA_002992775.1	-
1432	KUFAR56	GCA_002992805.1	-
1433	KUSSH27	GCA_002992825.1	-
1434	KUSSH35	GCA_002992845.1	-
1435	KUSSH32	GCA_002992865.1	-
1436	KUSSH25	GCA_002992875.1	-
1437	KUSSH20	GCA_002992905.1	-
1438	AB38	GCA_003006835.1	-
1439	AB36	GCA_003006845.1	-
1440	AB40	GCA_003006875.1	-
1441	AB35	GCA_003006885.1	-
1442	AB28	GCA_003006975.1	-
1443	AB26	GCA_003006995.1	-
1444	AB24	GCA_003007015.1	-
1445	AB25	GCA_003007025.1	-
1446	AB23	GCA_003007055.1	-
1447	AB21	GCA_003007065.1	-
1448	AB20	GCA_003007095.1	-
1449	AB19	GCA_003007115.1	-
1450	AB18	GCA_003007135.1	-
1451	AB13	GCA_003007145.1	-
1452	AB12	GCA_003007195.1	-
1453	AB10	GCA_003007215.1	-
1454	AB4	GCA_003007275.1	-
1455	AB42	GCA_003007285.1	-
1456	AB39	GCA_003007335.1	-
1457	AB37	GCA_003007355.1	-
1458	AB34	GCA_003007375.1	-
1459	AB30	GCA_003007395.1	-
1460	AB29	GCA_003007405.1	-
1461	AB22	GCA_003007435.1	-
1462	AB27	GCA_003007455.1	-
1463	AB17	GCA_003007475.1	-
1464	AB15	GCA_003007485.1	-
1465	AB16	GCA_003007515.1	-
1466	AB8	GCA_003007535.1	-
1467	AB9	GCA_003007585.1	-
1468	AB3	GCA_003007615.1	-
1469	AB2	GCA_003007635.1	-
1470	AB1	GCA_003007655.1	-
1471	AR_0102	GCA_003010655.1	208
1472	SGH0403	GCA_003020265.1	-
1473	SGH1010	GCA_003020275.1	-
1474	SGH1011	GCA_003020285.1	-
1475	SGH0825	GCA_003020325.1	208
1476	SGH1113	GCA_003020385.1	-
1477	SGH0823	GCA_003020445.1	-
1478	SGH1012	GCA_003020455.1	-
1479	SGH0907	GCA_003020485.1	-
1480	SGH0905	GCA_003020505.1	-
1481	SGH0702	GCA_003020525.1	-
1482	SGH0604	GCA_003020545.1	-
1483	SGH0602	GCA_003020565.1	-
1484	SGH0402	GCA_003020575.1	-
1485	AR_0056	GCA_003029495.1	350
1486	ACM-26	GCA_003039235.1	-
1487	ACM-22	GCA_003039375.1	-
1488	ACM-33	GCA_003039475.1	-
1489	6009-2	GCA_003052285.1	-
1490	pet_ACB87	GCA_003056475.1	-
1491	pet_ACB92	GCA_003056505.1	-
1492	pet_ACB115	GCA_003056515.1	-
1493	pet_ACB213	GCA_003056525.1	-
1494	Ab2	GCA_003072095.1	208
1495	DA33098	GCA_003181015.1	-
1496	GML-KP7-Col_R_AB-TR	GCA_003183965.1	-
1497	CCUG_70743	GCA_003194535.1	-
1498	ZS3	GCA_003202135.1	208
1499	XH731	GCA_003264255.1	-
1500	XH386	GCA_003264275.1	208
1501	XH731	GCA_003264295.1	-
1502	Aba	GCA_003288775.1	-
1503	s201	GCA_003332235.1	-
1504	MH7	GCA_003335945.1	-
1505	AB4	GCA_003335955.1	-
1506	MH3	GCA_003335995.1	208
1507	MH2	GCA_003336005.1	-
1508	AB10	GCA_003336045.1	208
1509	AB8	GCA_003336075.1	208
1510	AB7	GCA_003336085.1	208
1511	AB3	GCA_003336125.1	-
1512	Pesh-31	GCA_003345795.1	-
1513	Lah-01	GCA_003345805.1	-
1514	Pesh-25	GCA_003345835.1	-
1515	Pesh-33	GCA_003345855.1	-
1516	Pesh-10	GCA_003345915.1	-
1517	Pesh-06	GCA_003345955.1	-
1518	Lah-08	GCA_003345995.1	-
1519	ACM-34	GCA_003347305.1	-
1520	ACM-36	GCA_003347325.1	-
1521	ACM-38	GCA_003347385.1	-
1522	ACM-40	GCA_003347395.1	-
1523	ISAB51	GCA_003352485.1	208
1524	KMDRAB15	GCA_003352495.1	-
1525	KSPU17	GCA_003352525.1	-
1526	KSPU8	GCA_003352535.1	-
1527	MDRAB16	GCA_003352595.1	-
1528	MDRAB55	GCA_003352605.1	208
1529	MDRAB41	GCA_003352615.1	-
1530	SPU6	GCA_003352665.1	208
1531	MDRAB58	GCA_003352675.1	-
1532	SPU7	GCA_003352685.1	-
1533	MDRAB19	GCA_003352725.1	-
1534	MDRAB7	GCA_003352735.1	208
1535	s277	GCA_003355585.1	-
1536	s276	GCA_003355595.1	-
1537	s275	GCA_003355605.1	-
1538	s274	GCA_003355665.1	-
1539	s273	GCA_003355675.1	-
1540	s271	GCA_003355705.1	-
1541	s272	GCA_003355725.1	-
1542	s270	GCA_003355745.1	-
1543	s269	GCA_003355755.1	-
1544	s267	GCA_003355785.1	-
1545	s268	GCA_003355795.1	-
1546	s266	GCA_003355815.1	-
1547	s265	GCA_003355845.1	-
1548	s264	GCA_003355865.1	-
1549	s263	GCA_003355875.1	-
1550	s262	GCA_003355885.1	-
1551	s261	GCA_003355915.1	-
1552	s258	GCA_003355945.1	-
1553	s257	GCA_003355965.1	-
1554	s260	GCA_003355985.1	-
1555	s259	GCA_003355995.1	-
1556	s254	GCA_003356045.1	-
1557	s255	GCA_003356055.1	-
1558	s253	GCA_003356085.1	-
1559	s252	GCA_003356105.1	-
1560	s251	GCA_003356125.1	-
1561	s250	GCA_003356145.1	-
1562	s248	GCA_003356185.1	-
1563	s246	GCA_003356205.1	-
1564	s247	GCA_003356225.1	-
1565	s245	GCA_003356235.1	-
1566	s244	GCA_003356265.1	-
1567	s243	GCA_003356285.1	-
1568	s242	GCA_003356295.1	-
1569	s241	GCA_003356315.1	-
1570	s240	GCA_003356345.1	-
1571	s239	GCA_003356365.1	-
1572	s238	GCA_003356385.1	-
1573	s234	GCA_003356425.1	-
1574	s237	GCA_003356445.1	-
1575	s235	GCA_003356455.1	-
1576	s233	GCA_003356485.1	-
1577	s232	GCA_003356505.1	-
1578	s231	GCA_003356525.1	-
1579	s230	GCA_003356535.1	-
1580	s229	GCA_003356565.1	-
1581	s228	GCA_003356575.1	-
1582	s226	GCA_003356605.1	-
1583	s227	GCA_003356625.1	-
1584	s225	GCA_003356635.1	-
1585	s224	GCA_003356645.1	-
1586	s223	GCA_003356685.1	-
1587	s222	GCA_003356705.1	-
1588	s221	GCA_003356725.1	-
1589	s220	GCA_003356745.1	-
1590	s218	GCA_003356765.1	-
1591	s219	GCA_003356785.1	-
1592	s217	GCA_003356795.1	-
1593	s216	GCA_003356815.1	-
1594	s215	GCA_003356845.1	-
1595	s214	GCA_003356865.1	-
1596	s212	GCA_003356875.1	-
1597	s213	GCA_003356905.1	-
1598	s211	GCA_003356925.1	-
1599	s210	GCA_003356945.1	-
1600	s208	GCA_003356965.1	-
1601	s209	GCA_003356975.1	-
1602	s207	GCA_003357005.1	-
1603	s204	GCA_003357025.1	-
1604	s206	GCA_003357035.1	-
1605	s203	GCA_003357045.1	-
1606	s202	GCA_003357085.1	-
1607	10042	GCA_003522785.1	-
1608	5845	GCA_003522885.1	-
1609	VB23531	GCA_003627455.1	-
1610	VB31459	GCA_003627485.2	-
1611	VB28046	GCA_003711855.1	-
1612	VB25836	GCA_003711895.1	-
1613	YMC2012_1_R79	GCA_003843645.1	-
1614	YMC2011_2_C582	GCA_003843665.1	208
1615	YMC2003_5_C86	GCA_003843735.1	423
1616	YMC2012_7_R3167	GCA_003843745.1	208
1617	HUMV-3743	GCA_003863935.1	218
1618	09A16CRGN0014	GCA_003931755.1	208
1619	09A16CRGN003B	GCA_003931775.1	208
1620	AB_US_2	GCA_003939385.1	208
1621	AB_US_1	GCA_003939395.1	208
1622	AB_369	GCA_003939465.1	208
1623	AB_368	GCA_003939505.1	208
1624	AB_364	GCA_003939525.1	-
1625	AB_331	GCA_003939625.1	-
1626	AB_221	GCA_003939645.1	-
1627	AB_186	GCA_003939655.1	-
1628	AB_US_6	GCA_003939925.1	208
1629	AB_390	GCA_003939985.1	-
1630	AB_267	GCA_003940065.1	-
1631	AB_159	GCA_003940125.1	-
1632	AB_156	GCA_003940135.1	-
1633	AB_US_10	GCA_003940325.1	208
1634	AB_394	GCA_003940335.1	-
1635	AB_391	GCA_003940365.1	-
1636	AB_389	GCA_003940395.1	-
1637	AB_258	GCA_003940865.1	-
1638	AB_193	GCA_003940875.1	-
1639	AB_172	GCA_003940915.1	-
1640	AB_261	GCA_003940925.1	-
1641	AB_168	GCA_003940965.1	-
1642	AB_272	GCA_003941015.1	-
1643	AB_230	GCA_003941025.1	-
1644	AB_203	GCA_003941065.1	-
1645	AB_170	GCA_003941085.1	-
1646	AB_152	GCA_003941125.1	208
1647	AB_161	GCA_003941135.1	-
1648	AB_149	GCA_003941145.1	-
1649	AB_126	GCA_003941185.1	-
1650	AB_147	GCA_003941195.1	208
1651	AB_145	GCA_003941205.1	-
1652	AB_107	GCA_003941245.1	-
1653	AB_115	GCA_003941255.1	-
1654	AB_100	GCA_003941285.1	-
1655	AB_104	GCA_003941305.1	-
1656	AB_091	GCA_003941315.1	-
1657	AB_098	GCA_003941325.1	-
1658	AB_088	GCA_003941385.1	-
1659	AB_074	GCA_003941405.1	-
1660	AB_085	GCA_003941415.1	-
1661	AB_062	GCA_003941425.1	-
1662	AB_056	GCA_003941435.1	-
1663	AB_039	GCA_003941485.1	-
1664	AB_036	GCA_003941505.1	-
1665	AB_035	GCA_003941515.1	-
1666	AB_023	GCA_003941525.1	-
1667	AB_020	GCA_003941545.1	-
1668	AB_014	GCA_003941585.1	-
1669	AB_002	GCA_003941605.1	-
1670	AB_140	GCA_003941615.1	-
1671	AB_102	GCA_003941625.1	-
1672	AB_097	GCA_003941645.1	-
1673	AB_094	GCA_003941685.1	-
1674	AB_083	GCA_003941695.1	-
1675	AB_077	GCA_003941715.1	-
1676	AB_043	GCA_003941735.1	-
1677	AB_053	GCA_003941755.1	-
1678	AB_026	GCA_003941785.1	-
1679	AB_029	GCA_003941795.1	208
1680	AB_025	GCA_003941815.1	208
1681	TG91932	GCA_003947815.1	-
1682	TG41558	GCA_003947855.1	-
1683	TG15461	GCA_003947865.1	208
1684	TG15428	GCA_003948095.1	208
1685	TG31982	GCA_003948145.1	208
1686	TG15458	GCA_003948185.1	208
1687	TG15476	GCA_003948225.1	423
1688	TG16684	GCA_003948425.1	-
1689	TG22653	GCA_003948455.2	208
1690	TG31975	GCA_003948465.1	-
1691	TG31971	GCA_003948505.1	208
1692	TG22627	GCA_003948535.2	-
1693	TG16732	GCA_003948585.1	208
1694	TG28338	GCA_003948605.1	-
1695	TG22180	GCA_003948645.1	208
1696	TG15467	GCA_003948745.1	208
1697	TG40983	GCA_003948795.1	208
1698	TG89528	GCA_003948805.1	-
1699	TG16750	GCA_003948875.1	208
1700	TG29391	GCA_003948885.1	208
1701	TG89536	GCA_003948975.1	208
1702	TG29423	GCA_003949025.1	-
1703	TG41873	GCA_003949075.1	-
1704	TG40843	GCA_003949175.1	208
1705	TG91928	GCA_003949205.1	-
1706	TG80268	GCA_003949225.1	208
1707	TG91968	GCA_003949275.1	-
1708	TG60155	GCA_003949295.2	208
1709	TG89540	GCA_003949325.1	208
1710	TG15437	GCA_003949365.1	-
1711	TG22172	GCA_003949425.1	-
1712	TG89544	GCA_003949485.1	350
1713	TG91920	GCA_003949555.1	208
1714	TG22182	GCA_003949595.2	-
1715	TG15470	GCA_003949615.1	208
1716	TG91924	GCA_003949655.1	-
1717	TG22166	GCA_003949755.1	-
1718	TG60536	GCA_003949765.1	208
1719	TG28340	GCA_003949935.1	-
1720	R640	GCA_003953975.1	-
1721	B10945	GCA_003953985.1	-
1722	R3279	GCA_003954005.1	-
1723	R1800	GCA_003954085.1	784
1724	R17	GCA_003954095.1	784
1725	B4520	GCA_003954105.1	784
1726	B1155	GCA_003954115.1	-
1727	B664	GCA_003954175.1	-
1728	B943	GCA_003954215.1	784
1729	B87	GCA_003954235.1	208
1730	B8443	GCA_003954275.1	451
1731	B12075	GCA_003954315.1	-
1732	B12450	GCA_003954365.1	-
1733	B9337	GCA_003954415.1	-
1734	B13743	GCA_003954595.1	-
1735	R832	GCA_003954795.1	-
1736	B4039	GCA_003954845.1	-
1737	B5000	GCA_003954905.1	-
1738	R649	GCA_003955235.1	-
1739	B7857	GCA_003955305.1	-
1740	R4043	GCA_003955385.1	-
1741	R2000	GCA_003955435.1	-
1742	R488	GCA_003955485.1	-
1743	AB2	GCA_003965825.1	-
1744	TG27303	GCA_003979005.1	208
1745	AB1	GCA_003984795.1	-
1746	11A1314CRGN088	GCA_004101685.1	208
1747	11A14CRGN003	GCA_004101705.1	208
1748	11A1213CRGN055	GCA_004101725.1	208
1749	11A1213CRGN008	GCA_004101745.1	208
1750	KT722res	GCA_004101965.1	-
1751	KT722	GCA_004101985.1	-
1752	MDR-UNC	GCA_004136355.1	450
1753	14A771	GCA_004136905.1	-
1754	15A831	GCA_004136925.1	-
1755	15A986	GCA_004152945.1	-
1756	14A728	GCA_004168615.1	-
1757	WCHAB090203	GCA_004209675.1	-
1758	WCHAB090197	GCA_004209715.1	-
1759	H350	GCA_004296275.1	208
1760	Pesh-36	GCA_004357075.1	-
1761	Pesh-16	GCA_004357095.1	-
1762	Pesh-11	GCA_004357175.1	-
1763	Pesh-13	GCA_004357275.1	-
1764	MDR-CQI	GCA_004377785.1	208
1765	MDR-CQH	GCA_004378285.1	208
1766	MDR-CQB	GCA_004378295.1	-
1767	MDR-CQA	GCA_004378395.1	208
1768	MDR-CQJ	GCA_004378435.1	-
1769	MDR-CQF	GCA_004378505.1	208
1770	MDR-CQG	GCA_004378525.1	-
1771	MDR-CQC	GCA_004378535.1	-
1772	MDR-CQD	GCA_004378545.1	-
1773	MDR-CQE	GCA_004378625.1	208
1774	CFSAN059604	GCA_004799205.1	208
1775	Ab-3	GCA_005048905.1	-
1776	VB958	GCA_005280355.1	-
1777	VB1190	GCA_005280375.1	-
1778	VB33071	GCA_005280695.1	-
1779	VB35575	GCA_005280715.1	-
1780	ACICU	GCA_005519135.1	-
1781	PB364	GCA_005671375.1	208
1782	Ab23	GCA_005784435.1	208
1783	Ab24	GCA_005784445.1	-
1784	Ab25	GCA_005784525.1	-
1785	Ab27	GCA_005784535.1	-
1786	Ab26	GCA_005784565.1	-
1787	Ab28	GCA_005784575.1	-
1788	Ab30	GCA_005784585.1	-
1789	Ab34	GCA_005784625.1	-
1790	Ab33	GCA_005784645.1	-
1791	Ab35	GCA_005784655.1	-
1792	Ab36	GCA_005784685.1	-
1793	Ab37	GCA_005784705.1	-
1794	Ab38	GCA_005784725.1	-
1795	Ab40	GCA_005784745.1	-
1796	Ab41	GCA_005784755.1	-
1797	Ab45	GCA_005784785.1	-
1798	Ab49	GCA_005784795.1	-
1799	Ab189	GCA_005784825.1	-
1800	Ab50	GCA_005784835.1	-
1801	Ab190	GCA_005784865.1	-
1802	Ab191	GCA_005784875.1	208
1803	Ab192	GCA_005784885.1	-
1804	Ab3	GCA_005784925.1	-
1805	Ab2	GCA_005784945.1	-
1806	Ab8	GCA_005784965.1	-
1807	Ab5	GCA_005784975.1	-
1808	Ab4	GCA_005784985.1	-
1809	Ab9	GCA_005785025.1	-
1810	Ab10	GCA_005785045.1	-
1811	Ab14	GCA_005785065.1	-
1812	Ab13	GCA_005785075.1	-
1813	Ab12	GCA_005785095.1	-
1814	Ab15	GCA_005785115.1	-
1815	Ab16	GCA_005785125.1	208
1816	Ab19	GCA_005785165.1	-
1817	Ab20	GCA_005785185.1	-
1818	Ab22	GCA_005785205.1	-
1819	Ab21	GCA_005785215.1	208
1820	M8	GCA_005785305.1	-
1821	Ab99	GCA_005785315.1	-
1822	Ab96	GCA_005785325.1	-
1823	Ab92	GCA_005785355.1	-
1824	Ab91	GCA_005785385.1	208
1825	Ab89	GCA_005785405.1	-
1826	Ab87	GCA_005785415.1	-
1827	Ab88	GCA_005785445.1	-
1828	Ab84	GCA_005785455.1	-
1829	Ab83	GCA_005785465.1	-
1830	Ab81	GCA_005785505.1	-
1831	Ab82	GCA_005785515.1	-
1832	Ab75	GCA_005785545.1	208
1833	Ab70	GCA_005785555.1	-
1834	Ab68	GCA_005785575.1	-
1835	Ab67	GCA_005785605.1	-
1836	Ab65	GCA_005785615.1	-
1837	Ab64	GCA_005785645.1	-
1838	Ab55	GCA_005785675.1	-
1839	Ab51	GCA_005785695.1	-
1840	AB147	GCA_005785725.1	-
1841	AB145	GCA_005785745.1	-
1842	AB142	GCA_005785765.1	-
1843	AB143	GCA_005785775.1	208
1844	AB139	GCA_005785785.1	208
1845	AB137	GCA_005785815.1	-
1846	AB135	GCA_005785845.1	-
1847	AB120	GCA_005785865.1	208
1848	AB123	GCA_005785875.1	-
1849	AB133	GCA_005785885.1	208
1850	AB127	GCA_005785895.1	-
1851	AB119	GCA_005785945.1	208
1852	AB117	GCA_005785965.1	208
1853	AB115	GCA_005785985.1	-
1854	AB113	GCA_005785995.1	-
1855	AB116	GCA_005786005.1	-
1856	AB111	GCA_005786015.1	-
1857	AB107	GCA_005786065.1	-
1858	AB180	GCA_005786085.1	-
1859	AB100	GCA_005786095.1	-
1860	AB106	GCA_005786105.1	-
1861	AB182	GCA_005786115.1	-
1862	AB179	GCA_005786135.1	-
1863	AB176	GCA_005786185.1	-
1864	AB173	GCA_005786205.1	-
1865	AB175	GCA_005786215.1	-
1866	AB178	GCA_005786225.1	-
1867	AB174	GCA_005786235.1	-
1868	AB170	GCA_005786285.1	-
1869	AB168	GCA_005786305.1	-
1870	AB169	GCA_005786315.1	-
1871	AB166	GCA_005786335.1	-
1872	AB167	GCA_005786365.1	-
1873	AB165	GCA_005786375.1	-
1874	AB160	GCA_005786405.1	-
1875	AB159	GCA_005786425.1	208
1876	AB149	GCA_005786435.1	-
1877	AB148	GCA_005786445.1	-
1878	AB150	GCA_005786455.1	-
1879	AB188	GCA_005786505.1	-
1880	AB185	GCA_005786525.1	-
1881	AB187	GCA_005786535.1	-
1882	AB184	GCA_005786545.1	-
1883	AB186	GCA_005786585.1	-
1884	AB183	GCA_005786595.1	-
1885	Aci00870	GCA_005819005.1	-
1886	Aci00864	GCA_005819035.1	-
1887	Aci00861	GCA_005819065.1	-
1888	Aci00843	GCA_005819085.1	-
1889	Aci00842	GCA_005819095.1	-
1890	Aci00858	GCA_005819115.1	-
1891	Aci00846	GCA_005819135.1	-
1892	Aci00838	GCA_005819165.1	-
1893	Aci00856	GCA_005819175.1	-
1894	Aci00871	GCA_005819205.1	-
1895	Aci00854	GCA_005819225.1	-
1896	Aci00869	GCA_005819265.1	-
1897	Aci00865	GCA_005819305.1	-
1898	Aci00863	GCA_005819325.1	208
1899	Aci00853	GCA_005819375.1	-
1900	Aci00852	GCA_005819405.1	-
1901	Aci00850	GCA_005819415.1	-
1902	Aci00849	GCA_005819425.1	-
1903	Aci00841	GCA_005819445.1	-
1904	Aci00845	GCA_005819515.1	-
1905	Aci00836	GCA_005819535.1	-
1906	Aci00839	GCA_005819545.1	-
1907	Aci00867	GCA_005819585.1	-
1908	Aci00855	GCA_005819595.1	-
1909	Aci00862	GCA_005819625.1	208
1910	Aci00851	GCA_005819635.1	-
1911	Aci00833	GCA_005819645.1	-
1912	Aci00857	GCA_005819705.1	-
1913	Aci00844	GCA_005819725.1	208
1914	Aci00847	GCA_005819755.1	-
1915	Aci00835	GCA_005819765.1	-
1916	SCPM-O-B-8560(4554)	GCA_005863285.1	195
1917	SCPM-O-B-8558(3178)	GCA_005863305.1	195
1918	SCPM-O-B-8561(5720)	GCA_005863345.1	-
1919	SCPM-O-B-8563(4407)	GCA_005863355.1	195
1920	SCPM-O-B-8565(4533)	GCA_005863395.1	195
1921	SCPM-O-B-8566(4534)	GCA_005863405.1	195
1922	SCPM-O-B-8564(4489)	GCA_005863415.1	195
1923	SCPM-O-B-8567(4586)	GCA_005863455.1	195
1924	SCPM-O-B-8569(6306)	GCA_005863535.1	-
1925	AB-HZ-S44	GCA_006365355.1	-
1926	AB-HZ-S05	GCA_006365365.1	-
1927	AB-HZ-S46	GCA_006365375.1	-
1928	AB-HZ-S48	GCA_006365385.1	-
1929	AB-HZ-S43	GCA_006365405.1	208
1930	AB-HZ-S40	GCA_006365455.1	208
1931	AB-HZ-S42	GCA_006365465.1	-
1932	AB-HZ-S33	GCA_006365495.1	-
1933	AB-HZ-S35	GCA_006365525.1	-
1934	AB-HZ-S32	GCA_006365555.1	-
1935	AB-HZ-S31	GCA_006365565.1	-
1936	AB-HZ-S03	GCA_006365575.1	-
1937	AB-HZ-S29	GCA_006365635.1	208
1938	AB-HZ-S18	GCA_006365655.1	-
1939	AB-HZ-S27	GCA_006365665.1	-
1940	AB-HZ-S19	GCA_006365675.1	-
1941	AB-HZ-S25	GCA_006365685.1	-
1942	AB-HZ-S15	GCA_006365735.1	-
1943	AB-HZ-S13	GCA_006365745.1	208
1944	AB-HZ-S11	GCA_006365775.1	-
1945	AB-HZ-S10	GCA_006365795.1	-
1946	AB-HZ-S96	GCA_006365805.1	-
1947	AB-HZ-S93	GCA_006365835.1	-
1948	AB-HZ-S07	GCA_006365845.1	-
1949	AB-HZ-S41	GCA_006365865.1	-
1950	AB-HZ-S38	GCA_006365885.1	-
1951	AB-HZ-S39	GCA_006365895.1	-
1952	AB-HZ-S26	GCA_006365935.1	-
1953	AB-HZ-S34	GCA_006365945.1	-
1954	AB-HZ-S20	GCA_006365955.1	-
1955	AB-HZ-S36	GCA_006365965.1	-
1956	AB-HZ-S22	GCA_006365975.1	-
1957	AB-HZ-S14	GCA_006366035.1	-
1958	AB-HZ-S16	GCA_006366055.1	-
1959	AB-HZ-S12	GCA_006366065.1	-
1960	AB-HZ-S92	GCA_006366085.1	-
1961	AB-HZ-S37	GCA_006366115.1	-
1962	AB-HZ-S89	GCA_006366125.1	-
1963	AB-HZ-S09	GCA_006366135.1	-
1964	AB-HZ-S47	GCA_006366155.1	-
1965	AB-HZ-S21	GCA_006366195.1	-
1966	AB-HZ-S02	GCA_006366215.1	-
1967	AB-HZ-S01	GCA_006366235.1	-
1968	AB-HZ-S17	GCA_006366245.1	208
1969	AB-HZ-S81	GCA_006366275.1	-
1970	AB-HZ-S88	GCA_006366285.1	-
1971	AB-HZ-S72	GCA_006366315.1	-
1972	AB-HZ-S68	GCA_006366355.1	-
1973	AB-HZ-S69	GCA_006366365.1	-
1974	AB-HZ-S61	GCA_006366385.1	-
1975	AB-HZ-S62	GCA_006366405.1	-
1976	AB-HZ-S60	GCA_006366435.1	-
1977	AB-HZ-S59	GCA_006366445.1	-
1978	AB-HZ-S54	GCA_006366465.1	-
1979	AB-HZ-S55	GCA_006366475.1	-
1980	AB-HZ-C95	GCA_006366515.1	-
1981	AB-HZ-B48	GCA_006366535.1	-
1982	AB-HZ-B07	GCA_006366545.1	-
1983	AB-HZ-B05	GCA_006366575.1	-
1984	AB-HZ-B46	GCA_006366585.1	-
1985	AB-HZ-S91	GCA_006366595.1	208
1986	AB-HZ-B43	GCA_006366635.1	208
1987	AB-HZ-B44	GCA_006366645.1	-
1988	AB-HZ-B41	GCA_006366665.1	-
1989	AB-HZ-B42	GCA_006366685.1	-
1990	AB-HZ-B40	GCA_006366715.1	208
1991	AB-HZ-B32	GCA_006366745.1	-
1992	AB-HZ-B33	GCA_006366755.1	-
1993	AB-HZ-B31	GCA_006366785.1	-
1994	AB-HZ-B29	GCA_006366805.1	208
1995	AB-HZ-B27	GCA_006366825.1	-
1996	AB-HZ-B26	GCA_006366845.1	-
[truncated: 942 more rows]

## Sheet: ST2 - reference genomes
Supplementary Table 1
Clustering of ST2 genomes from NCBI genomes database. Selection of ST2 reference genomes, for core-genome phylogenetic analysis (Yellow).
cluster	Strain
1	1
1	75
1	78
1	79
1	80
1	80
1	81
1	82
1	83
1	84
1	85
1	86
1	87
1	88
1	89
1	91
1	92
1	292
1	299
1	314
1	322
1	337
1	341
1	428
1	863
1	1044
1	2087
1	2092
1	2093
1	2887
1	5121
1	5122
1	5123
1	5124
1	5125
1	5126
1	5127
1	5128
1	5464
1	5845
1	6507
1	7151
1	7152
1	7153
1	7154
1	7155
1	7156
1	7157
1	7158
1	7159
1	7893
1	10042
1	10519
1	11126
1	12918
1	16533
1	17534
1	18689
1	20111
1	20411
1	20821
1	20822
1	20823
1	20824
1	20825
1	20826
1	20827
1	20828
1	20829
1	20851
1	20852
1	20853
1	20854
1	20855
1	20856
1	20857
1	20858
1	20858
1	20859
1	20881
1	20883
1	20941
1	20942
1	20943
1	23671
1	30111
1	30141
1	30211
1	30231
1	45875
1	45989
1	46003
1	46038
1	46072
1	48055
1	49339
1	50111
1	50211
1	50411
1	50711
1	51211
1	53264
1	70136
1	70211
1	70311
1	70411
1	71510
1	71511
1	71512
1	71513
1	71514
1	71515
1	71516
1	71517
1	71518
1	80112
1	80311
1	80411
1	80511
1	80711
1	90211
1	90311
1	90342
1	90351
1	96512
1	98826
1	120211
1	130311
1	130411
1	130711
1	130911
1	131111
1	131211
1	136706
1	145660
1	160058
1	160098
1	160152
1	161381
1	161382
1	161636
1	161988
1	162456
1	162487
1	163001
1	163453
1	163560
1	163561
1	163563
1	170340
1	170428
1	172286
1	172985
1	173005
1	173189
1	173329
1	173625
1	208210
1	208211
1	208212
1	208213
1	208214
1	208510
1	213697
1	273929
1	303002
1	323408
1	458282
1	466215
1	470922
1	532413
1	554515
1	564012
1	647609
1	724909
1	730795
1	737393
1	825610
1	923118
1	942133
1	947299
1	993520
1	1031433
1	1036938
1	1045092
1	1046051
1	1051176
1	1095464
1	1117819
1	1159076
1	1178044
1	1207552
1	1232509
1	1237202
1	1247182
1	1264936
1	1271651
1	1277411
1	1294217
1	1392509
1	1397513
1	1426993
1	1471012
1	1475764
1	1488685
1	1494580
1	1526966
1	1539026
1	1552389
1	1552818
1	1552865
1	1575710
1	1593273
1	2012046
1	6014059
1	09A16CRGN0014
1	09A16CRGN003B
1	1008_ABAU
1	1038_ABAU
1	1039_ABAU
1	1042969-1265
1	1153_ABAU
1	1168_ABAU
1	11A1213CRGN008
1	11A1213CRGN055
1	11A1213CRGN064
1	11A1314CRGN088
1	11A1314CRGN089
1	11A14CRGN003
1	1262761-97
1	1276470-132
1	14A728
1	14A771
1	15A34
1	15A5
1	15A831
1	15A986
1	16553_1
1	1656-2
1	1999BJAB11
1	2004BJAB10
1	2004BJAB13
1	2005JSAB1
1	2005LNAB4
1	2011BJAB2
1	2011BJAB3
1	2011BJAB4
1	2011BJAB5
1	2011BJAB6
1	2011BJAB7
1	2011BJAB8
1	2011GDAB1
1	2011GDAB3
1	2011GDAB4
1	2011LNAB1
1	2011LNAB3
1	2011SDAB1
1	2011SDAB2
1	2011SDAB3
1	2011SHAB1
1	2011ZJAB1
1	2011ZJAB3
1	2015ZJAB1
1	2015ZJAB10
1	2015ZJAB11
1	2015ZJAB12
1	2015ZJAB14
1	2015ZJAB15
1	2015ZJAB16
1	2015ZJAB17
1	2015ZJAB18
1	2015ZJAB19
1	2015ZJAB2
1	2015ZJAB20
1	2015ZJAB21
1	2015ZJAB22
1	2015ZJAB23
1	2015ZJAB24
1	2015ZJAB25
1	2015ZJAB3
1	2015ZJAB4
1	2015ZJAB7
1	2015ZJAB8
1	24812_2
1	24812_6
1	24812_7
1	24845_1
1	24845_3
1	24845_4
1	24845_5
1	24845_6
1	24845_9
1	24860_1
1	24860_3
1	24860_4
1	24860_5
1	24860_6
1	24860_7
1	24860_9
1	24975_1
1	24975_10
1	24975_4
1	24975_7
1	24975_9
1	25253_1
1	25253_10
1	25253_3
1	25253_4
1	25253_6
1	25253_8
1	25307_1
1	25307_2
1	25307_3
1	25307_5
1	25307_6
1	25307_8
1	25442_1
1	25561_1
1	25561_10
1	25561_2
1	25561_7
1	25569_6
1	25681_2
1	25681_3
1	25681_5
1	25681_6
1	25681_8
1	25681_9
1	25691_1
1	25691_10
1	25691_2
1	25691_5
1	25691_6
1	25691_9
1	25750_1
1	25750_6
1	25750_7
1	25750_8
1	25766_10
1	25766_2
1	25766_3
1	25766_4
1	25766_5
1	25766_6
1	25766_7
1	25878_1
1	25878_3
1	25935_1
1	25935_10
1	25935_2
1	25935_4
1	25935_6
1	25935_7
1	26016_1
1	26016_10
1	26016_4
1	26016_5
1	26016_6
1	42057_2
1	4300STDY7045677
1	4300STDY7045679
1	4300STDY7045682
1	4300STDY7045683
1	4300STDY7045684
1	4300STDY7045685
1	4300STDY7045687
1	4300STDY7045688
1	4300STDY7045690
1	4300STDY7045691
1	4300STDY7045693
1	4300STDY7045698
1	4300STDY7045699
1	4300STDY7045701
1	4300STDY7045703
1	4300STDY7045705
1	4300STDY7045707
1	4300STDY7045709
1	4300STDY7045710
1	4300STDY7045711
1	4300STDY7045712
1	4300STDY7045713
1	4300STDY7045715
1	4300STDY7045718
1	4300STDY7045720
1	4300STDY7045721
1	4300STDY7045722
1	4300STDY7045726
1	4300STDY7045727
1	4300STDY7045728
1	4300STDY7045729
1	4300STDY7045731
1	4300STDY7045732
1	4300STDY7045735
1	4300STDY7045736
1	4300STDY7045737
1	4300STDY7045738
1	4300STDY7045740
1	4300STDY7045741
1	4300STDY7045747
1	4300STDY7045748
1	4300STDY7045749
1	4300STDY7045754
1	4300STDY7045755
1	4300STDY7045756
1	4300STDY7045757
1	4300STDY7045760
1	4300STDY7045761
1	4300STDY7045764
1	4300STDY7045768
1	4300STDY7045769
1	4300STDY7045777
1	4300STDY7045778
1	4300STDY7045781
1	4300STDY7045782
1	4300STDY7045783
1	4300STDY7045784
1	4300STDY7045785
1	4300STDY7045787
1	4300STDY7045789
1	4300STDY7045790
1	4300STDY7045791
1	4300STDY7045792
1	4300STDY7045793
1	4300STDY7045794
1	4300STDY7045800
1	4300STDY7045801
1	4300STDY7045803
1	4300STDY7045805
1	4300STDY7045807
1	4300STDY7045809
1	4300STDY7045810
1	4300STDY7045812
1	4300STDY7045815
1	4300STDY7045816
1	4300STDY7045817
1	4300STDY7045819
1	4300STDY7045822
1	4300STDY7045826
1	4300STDY7045827
1	4300STDY7045828
1	4300STDY7045832
1	4300STDY7045833
1	4300STDY7045835
1	4300STDY7045837
1	4300STDY7045839
1	4300STDY7045841
1	4300STDY7045843
1	4300STDY7045854
1	4300STDY7045855
1	4300STDY7045858
1	4300STDY7045862
1	4300STDY7045878
1	4300STDY7045883
1	4300STDY7045894
1	4300STDY7045895
1	4300STDY7045898
1	4300STDY7045899
1	4300STDY7045900
1	4300STDY7045901
1	4300STDY7045902
1	4300STDY7045903
1	4300STDY7045905
1	4300STDY7045906
1	4300STDY7045908
1	4300STDY7045910
1	43557_1
1	44298_2
1	44298_3
1	44298_4
1	44298_5
1	44298_6
1	44298_7
1	44298_9
1	44327_1
1	44327_2
1	44327_5
1	44362_1
1	44362_3
1	44362_4
1	44362_5
1	44362_7
1	44362_8
1	44362_9
1	44437_3
1	44437_4
1	44437_5
1	44437_7
1	44437_8
1	44437_9
1	44467_1
1	44467_2
1	44467_4
1	44467_5
1	44467_7
1	44839_10
1	44839_8
1	44839_9
1	44857_10
1	44895_1
1	44895_2
1	44895_3
1	44895_4
1	44895_5
1	44895_6
1	44895_9
1	45002_10
1	45002_3
1	45002_4
1	45002_5
1	45002_7
1	45002_9
1	472237-1196
1	996_ABAU
1	A10a
1	A13
1	A186
1	A27
1	A320_(RUH134)
1	A466
1	A71
1	A73
1	A75
1	A82
1	A9844
1	AB
1	AB_002
1	AB_014
1	AB_020
1	AB_023
1	AB_025
1	AB_035
1	AB_039
1	AB_043
1	AB_053
1	AB_056
1	AB_062
1	AB_074
1	AB_077
1	AB_085
1	AB_091
1	AB_094
1	AB_097
1	AB_098
1	AB_100
1	AB_102
1	AB_104
1	AB_107
1	AB_115
1	AB_126
1	AB_140
1	AB_145
1	AB_147
1	AB_149
1	AB_152
1	AB_156
1	AB_159
1	AB_161
1	AB_168
1	AB_170
1	AB_172
1	AB_186
1	AB_193
1	AB_2008-15-34-7
1	AB_203
1	AB_221
1	AB_230
1	AB_258
1	AB_261
1	AB_267
1	AB_272
1	AB_331
1	AB_364
1	AB_368
1	AB_369
1	AB_389
1	AB_390
1	AB_391
1	AB_394
1	AB_908-12
1	AB_TG2026
1	AB_TG27323
1	AB_TG27327
1	AB_TG27331
1	AB_TG27335
1	AB_US_1
1	AB_US_10
1	AB_US_2
1	AB_US_6
1	Ab-3
1	AB-HZ-B01
1	AB-HZ-B02
1	AB-HZ-B03
1	AB-HZ-B05
1	AB-HZ-B06
1	AB-HZ-B07
1	AB-HZ-B08
1	AB-HZ-B09
1	AB-HZ-B10
1	AB-HZ-B11
1	AB-HZ-B12
1	AB-HZ-B13
1	AB-HZ-B14
1	AB-HZ-B15
1	AB-HZ-B16
1	AB-HZ-B17
1	AB-HZ-B18
1	AB-HZ-B19
1	AB-HZ-B20
1	AB-HZ-B21
1	AB-HZ-B22
1	AB-HZ-B23
1	AB-HZ-B24
1	AB-HZ-B25
1	AB-HZ-B26
1	AB-HZ-B27
1	AB-HZ-B29
1	AB-HZ-B31
1	AB-HZ-B32
1	AB-HZ-B33
1	AB-HZ-B34
1	AB-HZ-B35
1	AB-HZ-B36
1	AB-HZ-B37
1	AB-HZ-B38
1	AB-HZ-B39
1	AB-HZ-B40
1	AB-HZ-B41
1	AB-HZ-B42
1	AB-HZ-B43
1	AB-HZ-B44
1	AB-HZ-B45
1	AB-HZ-B46
1	AB-HZ-B47
1	AB-HZ-B48
1	AB-HZ-B50
1	AB-HZ-B51
1	AB-HZ-B52
1	AB-HZ-B53
1	AB-HZ-B57
1	AB-HZ-B63
1	AB-HZ-B64
1	AB-HZ-B65
1	AB-HZ-B66
1	AB-HZ-B70
1	AB-HZ-B76
1	AB-HZ-B77
1	AB-HZ-B79
1	AB-HZ-B80
1	AB-HZ-B82
1	AB-HZ-B84
1	AB-HZ-B85
1	AB-HZ-B86
1	AB-HZ-C95
1	AB-HZ-S01
1	AB-HZ-S02
1	AB-HZ-S03
1	AB-HZ-S05
1	AB-HZ-S06
1	AB-HZ-S07
1	AB-HZ-S08
1	AB-HZ-S09
1	AB-HZ-S10
1	AB-HZ-S11
1	AB-HZ-S12
1	AB-HZ-S13
1	AB-HZ-S14
1	AB-HZ-S15
1	AB-HZ-S16
1	AB-HZ-S17
1	AB-HZ-S18
1	AB-HZ-S19
1	AB-HZ-S20
1	AB-HZ-S21
1	AB-HZ-S22
1	AB-HZ-S23
1	AB-HZ-S24
1	AB-HZ-S25
1	AB-HZ-S26
1	AB-HZ-S27
1	AB-HZ-S28
1	AB-HZ-S29
1	AB-HZ-S31
1	AB-HZ-S32
1	AB-HZ-S33
1	AB-HZ-S34
1	AB-HZ-S35
1	AB-HZ-S36
1	AB-HZ-S37
1	AB-HZ-S38
1	AB-HZ-S39
1	AB-HZ-S40
1	AB-HZ-S41
1	AB-HZ-S42
1	AB-HZ-S43
1	AB-HZ-S44
1	AB-HZ-S45
1	AB-HZ-S46
1	AB-HZ-S47
1	AB-HZ-S48
1	AB-HZ-S54
1	AB-HZ-S55
1	AB-HZ-S58
1	AB-HZ-S59
1	AB-HZ-S60
1	AB-HZ-S61
1	AB-HZ-S62
1	AB-HZ-S68
1	AB-HZ-S69
1	AB-HZ-S71
1	AB-HZ-S72
1	AB-HZ-S78
1	AB-HZ-S81
1	AB-HZ-S83
1	AB-HZ-S87
1	AB-HZ-S88
1	AB-HZ-S89
1	AB-HZ-S90
1	AB-HZ-S91
1	AB-HZ-S92
1	AB-HZ-S93
1	AB-HZ-S94
1	AB-HZ-S96
1	AB067
1	AB09-003
1	Ab1
1	AB1
1	AB1
1	ab1_HL
1	AB10
1	AB10
1	Ab10
1	ab10_HL
1	AB100
1	AB100
1	AB101
1	AB106
1	AB107
1	AB108
1	AB111
1	Ab11111
1	AB112
1	AB113
1	AB115
1	AB116
1	AB117
1	AB118
1	AB119
1	AB12
1	Ab12
1	AB120
1	AB123
1	AB127
1	AB13
1	Ab13
1	AB13
1	AB133
1	AB134
1	AB135
1	AB137
1	AB139
1	Ab14
1	AB142
1	AB143
1	AB145
1	AB147
1	AB148
1	AB149
1	AB15
1	Ab15
1	AB150
1	AB156
1	AB159
1	AB16
1	Ab16
1	AB160
1	AB161
1	AB162
1	AB165
1	AB165
1	AB166
1	AB166
1	AB167
1	AB168
1	AB169
1	AB17
1	AB170
1	AB172
1	AB173
1	AB173
1	AB174
1	AB174
1	AB175
1	AB176
1	AB178
1	AB179
1	AB18
1	AB18
1	AB180
1	AB182
1	AB183
1	AB184
1	AB1845
1	AB185
1	AB186
1	AB187
1	AB188
1	Ab189
1	AB19
1	Ab19
1	Ab190
1	Ab191
1	Ab192
1	Ab2
1	AB2
1	ab2_HL
1	AB20
1	Ab20
1	AB20
1	AB21
1	Ab21
1	AB21
1	AB210M
1	AB22
1	Ab22
1	AB22
1	Ab222
1	AB23
1	Ab23
1	AB23
1	Ab236
1	Ab237
1	Ab238
1	Ab239
1	AB24
1	Ab24
1	Ab240
1	AB25
1	Ab25
1	AB250
1	AB26
1	Ab26
1	AB27
1	Ab27
1	AB28
1	Ab28
1	AB29
1	AB3
1	AB3
1	Ab3
1	ab3_HL
1	AB30
1	Ab30
1	AB309
1	Ab33
1	AB34
1	Ab34
1	AB35
1	Ab35
1	AB354
1	AB36
1	Ab36
1	AB37
1	Ab37
1	AB3785
1	AB38
1	Ab38
1	AB39
1	AB393
1	AB4
1	Ab4
1	AB4
1	ab4_HL
1	AB40
1	Ab40
1	AB4025
1	AB4026
1	AB4027
1	AB4052
1	Ab41
1	AB42
1	Ab44444
1	AB4498
1	Ab45
1	Ab4568
1	AB46
1	Ab4653
1	AB466
1	AB4795
1	AB4878
1	Ab49
1	AB4932
1	AB4957
1	Ab4977
1	Ab5
1	AB5
1	ab5_HL
1	Ab50
1	AB5001
1	Ab51
1	AB52
1	AB54
1	Ab55
1	AB56
1	AB5711
1	AB578
1	AB6
1	ab6_HL
1	Ab64
1	Ab65
1	Ab67
1	Ab68
1	AB7
1	ab7_HL
1	Ab70
1	AB72
1	AB73
1	AB74
1	AB75
1	Ab75
1	Ab77
1	AB79
1	AB8
1	AB8
1	Ab8
1	AB8
1	ab8_HL
1	AB81
1	Ab81
1	Ab82
1	Ab83
1	Ab84
1	Ab87
1	AB88
1	Ab88
1	AB89
1	Ab89
1	AB9
1	Ab9
1	ab9_HL
1	AB91
1	Ab91
1	Ab92
1	AB96
1	Ab96
1	AB99
1	Ab99
1	Aba
1	aba147518
1	abaum000
1	ABAY04001
1	ABAY09001
1	ABAY09002
1	ABAY09003
1	ABAY09004
1	ABAY09005
1	ABAY09006
1	ABAY09007
1	ABAY09008
1	ABAY09009
1	ABAY09010
1	ABAY09011
1	ABAY09012
1	ABAY09013
1	ABAY10001
1	ABAY10002
1	ABAY10004
1	ABAY10005
1	ABAY10006
1	ABAY10007
1	ABAY11001
1	ABAY11002
1	ABAY11003
1	ABAY11004
1	ABAY11005
1	ABAY11006
1	ABAY11007
1	ABAY11008
1	ABAY11009
1	ABAY11010
1	ABAY11011
1	ABAY11012
1	ABAY11013
1	ABAY11014
1	ABAY11015
1	ABAY12001
1	ABAY12002
1	ABAY12003
1	ABAY12004
1	ABAY12005
1	ABAY12006
1	ABAY12007
1	ABAY12008
1	ABAY12009
1	ABAY12010
1	ABAY12011
1	ABAY12012
1	ABAY12013
1	ABAY12014
1	ABAY12015
1	ABAY12016
1	ABAY12017
1	ABAY12018
1	ABAY12019
1	ABAY13001
1	ABAY13002
1	ABAY13003
1	ABAY13004
1	ABAY13005
1	ABAY13006
1	ABAY13007
1	ABAY13008
1	ABAY13009
1	ABAY13010
1	ABAY13012
1	ABAY13013
1	ABAY13014
1	ABAY13015
1	ABAY13017
1	ABAY13018
1	ABAY13019
1	ABAY14001
1	ABAY14003
1	ABAY14005
1	ABAY14006
1	ABAY14007
1	ABAY14009
1	ABAY14010
1	ABAY14011
1	ABAY14012
1	ABAY14013
1	ABAY14014
1	ABAY15001
1	ABAY15002
1	ABAY15003
1	ABAY15004
1	ABAY15005
1	ABAY15006
1	ABAY15007
1	ABAY15008
1	ABAY15009
1	ABAY15010
1	ABAY15011
1	ABBL008
1	ABBL045
1	ABBL073
1	ABBL109
1	ABBL113
1	ABBL124
1	abC2
1	abC4
1	abC6
1	ABCRPSTH03
1	ABCRPSTH04
1	ABCRPSTH05
1	ABCRPSTH06
1	ABCRPSTH07
1	ABCRPSTH08
1	ABCRPSTH09
1	ABCRPSTH10
1	ABCRPSTH11
1	ABCRPSTH12
1	ABCRPUTH04
1	ABCRPUTH06
1	ABCRPUTH07
1	ABCRPUTH08
1	ABCRPUTH09
1	ABCRPUTH11
1	ABCRPUTH12
1	ABCRPUTH14
1	ABCRPUTH15
1	ABE21_M
1	ABE8_07
1	AbMDR-GLH5
1	AbMDR-GLH6
1	ABNIH13
1	ABNIH14
1	ABNIH15
1	ABNIH16
1	ABNIH17
1	ABNIH18
1	ABNIH25
1	ABNIH26
1	AbPK1
1	ABUH304350
1	ABUH304352
1	ABUH319118
1	ABUH337
1	ABUH339
1	ABUH341
1	ABUH343
1	ABUH345
1	ABUH347
1	ABUH353
1	ABUH356
1	ABUH358
1	ABUH367
1	ABUH371
1	ABUH374
1	ABUH375
1	ABUH379
1	ABUH383
1	ABUH388
1	ABUH390
1	ABUH394
1	ABUH400
1	ABUH405
1	ABUH407
1	ABUH413
1	ABUH417
1	ABUH420
1	ABUH421
1	ABUH424
1	ABUH425
1	ABUH426
1	ABUH431
1	ABUH432
1	ABUH434
1	ABUH435
1	ABUH437
1	ABUH438
1	ABUH441
1	ABUH442
1	ABUH446
1	ABUH449
1	ABUH453
1	ABUH454
1	ABUH457
1	ABUH458
1	ABUH462
1	ABUH464
1	ABUH468
1	ABUH473
1	ABUH474
1	ABUH475
1	ABUH477
1	ABUH479
1	ABUH480
1	ABUH483
1	ABUH4837
1	ABUH485
1	ABUH499
1	ABUH501
1	ABUH504
1	ABUH504227
1	ABUH504238
1	ABUH508
1	ABUH511
1	ABUH518307
1	ABUH519
1	ABUH522
1	ABUH524354
1	ABUH525
1	ABUH529
1	ABUH532
1	ABUH533
1	ABUH534
1	ABUH542
1	ABUH546
1	ABUH547
1	ABUH549
1	ABUH550
1	ABUH552
1	ABUH553
1	ABUH555
1	ABUH572
1	ABUH575
1	ABUH576
1	ABUH578
1	ABUH579
1	ABUH580
1	ABUH582
1	ABUH585
1	ABUH586
1	ABUH588
1	ABUH589
1	ABUH592
1	ABUH594
1	ABUH596
1	ABUH597
1	ABUH604
1	ABUH60486
1	ABUH606
1	ABUH608
1	ABUH610
1	ABUH618
1	ABUH621
1	ABUH622
1	ABUH625
1	ABUH627
1	ABUH628
1	ABUH630
1	ABUH632
1	ABUH634
1	ABUH636
1	ABUH641
1	ABUH644
1	ABUH645
1	ABUH648
1	ABUH649
1	ABUH651
1	ABUH653
1	ABUH654
1	ABUH657
1	ABUH660
1	ABUH669
1	ABUH670
1	ABUH672
1	ABUH678
1	ABUH680
1	ABUH681
1	ABUH687
1	ABUH688
1	ABUH690
1	ABUH691
1	ABUH692
1	ABUH695
1	ABUH696
1	ABUH698
1	ABUH702
1	ABUH703
1	ABUH704
1	ABUH705
1	ABUH706
1	ABUH707
1	ABUH708
1	ABUH709
1	ABUH710
1	ABUH712
1	ABUH713
1	ABUH714
1	ABUH715
1	ABUH716
1	ABUH717
1	ABUH719
1	ABUH720
1	ABUH721
1	ABUH722
1	ABUH723
1	ABUH724
1	ABUH725
1	ABUH726
1	ABUH728
1	ABUH730
1	ABUH731
1	ABUH733
1	ABUH735
1	ABUH736
1	ABUH737
1	ABUH738
1	ABUH739
1	ABUH740
1	ABUH741
1	ABUH743
1	ABUH745
1	ABUH746
1	ABUH747
1	ABUH748
1	ABUH749
1	ABUH750
1	ABUH751
1	ABUH752
1	ABUH753
1	ABUH754
1	ABUH755
1	ABUH756
1	ABUH758
1	ABUH759
1	ABUH760
1	ABUH761
1	ABUH762
1	ABUH763
1	ABUH764
1	ABUH765
1	ABUH766
1	ABUH767
1	ABUH768
1	ABUH769
1	ABUH770
1	ABUH771
1	ABUH772
1	ABUH773
1	ABUH774
1	ABUH775
1	ABUH776
1	ABUH777
1	ABUH778
1	ABUH779
1	ABUH780
1	ABUH781
1	ABUH782
1	ABUH783
1	ABUH784
1	ABUH785
1	ABUH786
1	ABUH787
1	ABUH788
1	ABUH789
1	ABUH790
1	ABUH791
1	ABUH793
1	ABUH794
1	ABUH796
1	ABUH798
1	ABUH799
1	ABUH800
1	ABUH801
1	ABUH802
1	ABUH80286
1	ABUH803
1	ABUH804
1	ABUH805
1	ABUH806
1	ABUH808
1	ABUH810
1	ABUH811
1	ABUH812
1	ABUH813
1	ABUH814
1	AC_4160
1	AC_4820
1	AC002
1	AC002-1-R4
1	AC002-1-R4-S1
1	AC12
1	AC13_M
1	AC15_M
1	AC23
1	AC29
1	AC30
1	AC38
1	AC40
1	Ac55
1	Aci00689
1	Aci00690
1	Aci00691
1	Aci00693
1	Aci00696
1	Aci00697
1	Aci00698
1	Aci00699
1	Aci00701
1	Aci00703
1	Aci00706
1	Aci00710
1	Aci00712
1	Aci00713
1	Aci00730
1	Aci00732
1	Aci00733
1	Aci00734
1	Aci00735
1	Aci00736
1	Aci00737
1	Aci00739
1	Aci00740
1	Aci00741
1	Aci00742
1	Aci00743
1	Aci00744
1	Aci00745
1	Aci00746
1	Aci00749
1	Aci00753
1	Aci00754
1	Aci00761
1	Aci00802
1	Aci00803
1	Aci00828
1	Aci00830
1	Aci00833
1	Aci00835
1	Aci00836
1	Aci00838
1	Aci00839
1	Aci00841
1	Aci00842
1	Aci00843
1	Aci00846
1	Aci00847
1	Aci00849
1	Aci00850
1	Aci00851
1	Aci00852
1	Aci00853
1	Aci00854
1	Aci00855
1	Aci00856
1	Aci00857
1	Aci00858
1	Aci00861
1	Aci00862
1	Aci00863
1	Aci00864
1	Aci00865
1	Aci00869
1	Aci00870
1	Aci00875
1	Aci00876
1	Aci00883
1	Aci00885
1	Aci00886
1	Aci00887
1	Aci00888
1	Aci00899
1	ACICU
1	ACIN00153
1	ACIN00154
1	ACIN00155
1	ACIN00163
1	ACIN00164
1	ACIN00169
1	ACIN00174
1	ACIN00175
1	ACIN00179
1	ACIN00183
1	ACIN00189
1	ACIN00198
1	ACIN00203
1	ACIN00205
1	ACIN00207
1	ACIN00217
1	ACIN00218
1	ACIN00232
1	ACIN00235
1	ACIN00240
1	ACIN00246
1	ACIN00249
1	ACIN00251
1	ACIN00252
1	ACIN00254
1	ACIN00258
1	ACIN00259
1	ACIN00264
1	ACM-22
1	ACM-33
1	ACM-34
1	ACM-36
1	ACM-38
1	ACM-40
1	AK_2015_20
1	AK_2015_21
1	AK_2015_22
1	AK_2015_23
1	AK_2015_24
1	AK_2015_25
1	AK_2015_27
1	AK_2015_28
1	AK_2015_29
1	AK_2015_30
1	AK_2015_31
1	AK_2015_32
1	AK_2015_33
1	AO_2015_52
1	AO_2015_54
1	AO_2015_55
1	AO_2015_56
1	AO_2015_57
1	AO_2015_58
1	AO_2015_59
1	AO_2015_60
1	AO_2015_61
1	AR_0035
1	AR_0056
1	AR_0056
1	AR_0102
1	ARLG-1818
1	ARLG-1854
1	ARLG-1894
1	ARLG-1912
1	ARLG-1915
1	ARLG1275
1	ARLG1294
1	ARLG1786
1	ARLG1790
1	ARLG1792
1	ARLG1793
1	ARLG1802
1	ARLG1806
1	ARLG1810
1	ARLG1816
1	ARLG1819
1	ARLG1821
1	ARLG1824
1	ARLG1827
1	ARLG1835
1	ARLG1836
1	ARLG1838
1	ARLG1841
1	ARLG1842
1	ARLG1843
1	ARLG1845
1	ARLG1847
1	ARLG1849
1	ARLG1851
1	ARLG1853
1	ARLG1855
1	ARLG1857
1	ARLG1859
1	ARLG1881
1	ARLG1882
1	ARLG1885
1	ARLG1886
1	ARLG1892
1	ARLG1893
1	ARLG1899
1	ARLG1900
1	ARLG1901
1	ARLG1904
1	ARLG1907
1	ARLG1914
1	AS012522
1	AS012524
1	AS012543
1	AS012583
1	AS012590
1	AS012596
1	AS012662
1	AS012675
1	AS012712
1	AS012717
1	ATCC_17978
1	ATCC_BAA-1790
1	AYP-A2
1	B1
1	B10945
1	B1155
1	B12075
1	B12450
1	B13743
1	B185
1	B230
1	B235
1	B238
1	B4039
1	B4520
1	B5000
1	B664
1	B7857
1	B87
1	B9337
1	B943
1	BA10441
1	BA10762
1	BA10982
1	BA11737
1	BA12115
1	BA12262-I
1	BA124
1	BA12840
1	BA13405
1	BA13711
1	BA16059
1	BA167
1	BA1691
1	BA17806
1	BA1846
1	BA18697
1	BA18786
1	BA20688
1	BA20825
1	BA21245
1	BA22708
1	BA23801
1	BA2485
1	BA25629
1	BA27036
1	BA27267
1	BA27348
1	BA27620
1	BA27713
1	BA27713_19
1	BA28505
1	BA29646
1	BA29783
1	BA31178
1	BA32824
1	BA32965
1	BA33390
1	BA33767
1	BA33809
1	BA34044
1	BA35737
1	BA4718
1	BA6233
1	BA6942
1	BA7036
1	BA7577
1	BA7738
1	BA8188
1	BIDMC_56
1	BJ1
1	BJ2
1	BJ3
1	BJ5
1	BJ6
1	BJ7
1	BJ8
1	BJAB07104
1	BJAB0868
1	BP101
1	BP12616
1	BP5187
1	BP629
1	BP723
1	BP8175
1	BP8491
1	BP9029
1	BP9590
1	C051
1	C248
1	C25
1	CAb12_1
1	CAb12_2
1	CAb12_3
1	CAb12_4
1	CAb15_1
1	CAb15_2
1	CAb2-1
1	CAb2-2
1	CAb2-3
1	CAb2-4
1	CAb24_1
1	CAb24_2
1	CAb24_3
1	CAb26
1	CAb31
1	CBA7
1	CCF1
1	CCF10
1	CCF13
1	CCF15
1	CCF16
1	CCF17
1	CCF18
1	CCF19
1	CCF2
1	CCF21
1	CCF22
1	CCF23
1	CCF24
1	CCF25
1	CCF26
1	CCF28
1	CCF29
1	CCF30
1	CCF31
1	CCF32
1	CCF33
1	CCF34
1	CCF36
1	CCF38
1	CCF39
1	CCF40
1	CCF41
1	CCF42
1	CCF43
1	CCF44
1	CCF45
1	CCF47
1	CCF48
1	CCF49
1	CCF5
1	CCF51
1	CCF53
1	CCF54
1	CCF55
1	CCF57
1	CCF59
1	CCF6
1	CCF60
1	CCF62
1	CCF63
1	CCF64
1	CCF65
1	CCF66
1	CCF67
1	CCF68
1	CCF69
1	CCF7
1	CCF70
1	CCF72
1	CCF73
1	CCF74
1	CCF75
1	CCF9
1	CCUG_70743
1	CFSAN059604
1	CFSAN093705
1	CFSAN093706
1	CFSAN093707
1	CFSAN093708
1	CFSAN093709
1	CFSAN093710
1	CI77
1	CMC-CR-MDR-Ab4
1	CMC-CR-MDR-Ab66
1	CMC-MDR-Ab59
1	CR17
1	CriePir302
1	CriePir87
1	CRO2
1	CS01
1	CU060707
1	CUVET-MIC596
1	DA33098
1	DR2
1	DT-Ab003
1	DT-Ab007
1	DT-Ab020
1	DT-Ab022
1	DT-Ab057
1	DU202
1	E0
1	E10
1	E9
1	EF31
1	EF32
1	EF7
1	FDA-CDC-AR_0275
1	FDAARGOS_1244
1	FK_2015_45
1	G20AB007
1	G20AB009
1	G20AB010
1	G20AB011
1	GD0302
1	GE_2017_62
1	GE_2017_70
1	GML-KP7-Col_R_AB-TR
1	GZ2012037
1	GZ2012051
1	H202
1	H25
1	H31499
1	H466
1	H482
1	H580
1	H603
1	H631
1	H678
1	H735
1	HJ01
1	HJ03
1	HJ04
1	HJ05
1	HJ06
1	HJ07
1	HJ08
1	HJ10
1	HJ11
1	HJ12
1	HJ13
1	HJ16
1	HJ16-2
1	HJ18
1	HJ18-2
1	HJ19
1	HJ19-2
1	HJ20
1	HRAB-85
1	IHIT29106
1	IP_2016_50
1	IP_2016_51
1	ISAB51
1	J133
1	J2770
1	J65
1	JBA13
1	KAB02
1	KAB03
1	KAB04
1	KAB07
1	KAB08
1	KBN10P02143
1	KCJ3K469
1	KCJ3K903
1	KMDRAB15
1	KSPU17
1	KSPU8
1	KT_2015_40
1	KT_2016_39
1	KT722
1	KT722res
1	KUFAR39
1	KUFAR40
1	KUFAR41
1	KUFAR42
1	KUFAR44
1	KUFAR50
1	KUFAR51
1	KUFAR53
1	KUFAR56
1	KUFAR60
1	KUFAR61
1	KUFAR62
1	KUFAR63
1	KUFAR64
1	KUFAR65
1	KUFAR67
1	KUSSH01
1	KUSSH09
1	KUSSH10
1	KUSSH13
1	KUSSH15
1	KUSSH16
1	KUSSH18
1	KUSSH25
1	KUSSH26
1	KUSSH27
1	KUSSH32
1	KUSSH33
1	KUSSH35
1	KUSSH36
1	KUSSH37
1	L40
1	L9
1	Lah-01
1	Lah-08
1	LY4
1	LY5
1	LY9
1	M1
1	M3AC14-8
1	M8
1	MDR-CQ
1	MDR-CQA
1	MDR-CQC
1	MDR-CQD
1	MDR-CQE
1	MDR-CQF
1	MDR-CQG
1	MDR-CQH
1	MDR-CQI
1	MDR-CQJ
1	MDR-TJ
1	MDR-UNC
1	MDR-ZJ06
1	MDRAB19
1	MDRAB41
1	MDRAB55
1	MDRAB58
1	MH7
1	MRSN_7341
1	MRSN1171
1	MRSN16874
1	MRSN24008
1	MRSN25547
1	MRSN29908
1	MRSN32915
1	MRSN334
1	MRSN423159
1	MRSN489669
1	MRSN4943
1	MRSN7431
1	MRSN918
1	MS14413
1	N13-03449
1	Naval-113
1	Naval-17
1	Naval-78
1	NCTC_13423
1	NCTC13302
1	NCTC13304
1	NCTC13420
1	NCTC13422
1	NCTC13424
1	NIPH_2061
1	NIPH_24
1	NIPH_528
1	NPHL200664
1	NSAb12
1	NSAb15
1	NSAb2-1
1	NSAb2-2
1	NSAb24_1
1	NSAb24_2
1	NSAb26
1	NSAb31
1	O1-1
1	O1-2
1	O1-3
1	O1-4
1	O1-5
1	O1-6
1	O1-7
1	O1-8
1	O2-1
1	O2-2
1	O2-3
1	O2-4
1	O2-5
1	O2-6
1	O2-7
1	O2-8
1	OIFC180
1	OIFC189
1	ORAB02
1	ORAB03
1	ORAB08
1	ORAB09
1	ORAB10
1	ORAB13
1	ORAB14
1	ORAB15
1	ORAB16
1	ORAB17
1	ORAB18
1	ORAB19
1	ORAB21
1	ORAB23
1	ORAB6b
1	ORABMayT
1	ORABSC
1	P13
1	P14
1	Pesh-06
1	Pesh-11
1	Pesh-13
1	Pesh-16
1	Pesh-31
1	Pesh-36
1	PM1912235
1	PM192696
1	PM2696
1	PM2700
1	PM4095
1	PR305
1	PR309
1	PR312
1	PR317
1	PR319
1	PR321
1	PR322
1	PR325
1	PR327
1	PR328
1	PR334
1	PR335
1	PR345
1	PR347
1	PR349
1	PR351
1	PR353
1	PR357
1	PR358
1	PR359
1	PR363
1	PR364
1	PR372
1	PR376
1	PR380
1	PR381
1	PR382
1	PR383
1	PR387
1	PR390
1	PR392
1	PR394
1	PR395
1	PR398
1	PR399
1	PR400
1	PU_2015_42
1	PU_2016_41
1	R1
1	R10
1	R11
1	R13
1	R14
1	R15
1	R16
1	R17
1	R17
1	R18
1	R1800
1	R19
1	R2
1	R2000
1	R21
1	R3279
1	R4
1	R4043
1	R488
1	R5
1	R6
1	R640
1	R649
1	R7
1	R8
1	R832
1	R9
1	RCS1
1	RCS2
1	RCS3
1	RCS4
1	RCS5
1	RCS6
[truncated: 941 more rows]

## Sheet: core-genes - ST2 and AMA116 NO
Supplementary Table 1
Core-genes predicted by Roary software.
Gene	Non-unique Gene name	Annotation	No. isolates
aroK		Shikimate kinase 1	2940
recA		Protein RecA	2940
rpsD		30S ribosomal protein S4	2940
astA		Arginine N-succinyltransferase	2940
pyrH		Uridylate kinase	2940
group_29169		hypothetical protein	2940
group_29280		hypothetical protein	2940
rpsM		30S ribosomal protein S13	2940
nsrR		HTH-type transcriptional repressor NsrR	2940
ftsL		Cell division protein FtsL	2940
nudJ		Phosphatase NudJ	2940
frr		Ribosome-recycling factor	2940
group_29426		hypothetical protein	2940
rplW		50S ribosomal protein L23	2940
group_46943		hypothetical protein	2940
rpsJ		30S ribosomal protein S10	2940
sdhD		Succinate dehydrogenase hydrophobic membrane anchor subunit	2940
mnmA		tRNA-specific 2-thiouridylase MnmA	2939
tolQ_1		Tol-Pal system protein TolQ	2939
metXS		Homoserine O-succinyltransferase	2939
ndhC		NAD(P)H-quinone oxidoreductase subunit 3, chloroplastic	2939
rlmE		Ribosomal RNA large subunit methyltransferase E	2939
group_26246		hypothetical protein	2939
sphX		Protein SphX	2939
truA		tRNA pseudouridine synthase A	2939
lptC		Lipopolysaccharide export system protein LptC	2939
hscB		Co-chaperone protein HscB	2939
infC		Translation initiation factor IF-3	2939
nuoE		NADH-quinone oxidoreductase subunit E	2939
group_29467		hypothetical protein	2939
purN		Phosphoribosylglycinamide formyltransferase	2939
group_29488		hypothetical protein	2939
group_29576		hypothetical protein	2939
yybR_2		hypothetical protein	2939
slyX		Protein SlyX	2939
rpsQ		30S ribosomal protein S17	2939
rplC		50S ribosomal protein L3	2939
rplS		50S ribosomal protein L19	2939
group_30861		hypothetical protein	2939
group_30908		hypothetical protein	2939
rplX		50S ribosomal protein L24	2939
rpmJ		50S ribosomal protein L36	2939
rpmD		50S ribosomal protein L30	2939
rpmC		50S ribosomal protein L29	2939
rpe		Ribulose-phosphate 3-epimerase	2939
nuoK		NADH-quinone oxidoreductase subunit K	2939
zipA		Cell division protein ZipA	2939
ptsO		Phosphocarrier protein NPr	2939
group_14552	exbD_1	Biopolymer transport protein ExbD	2938
lepB		Signal peptidase I	2938
ttcA		tRNA-cytidine(32) 2-sulfurtransferase	2938
tolQ_3		Tol-Pal system protein TolQ	2938
group_25433		Zinc-type alcohol dehydrogenase-like protein	2938
rplR		50S ribosomal protein L18	2938
group_26439		hypothetical protein	2938
lpxA		Acyl-[acyl-carrier-protein]--UDP-N-acetylglucosamine O-acyltransferase	2938
nuoF		NADH-quinone oxidoreductase subunit F	2938
atpH		ATP synthase subunit delta	2938
def_2		Peptide deformylase	2938
yibN		putative protein YibN	2938
eda		KHG/KDPG aldolase	2938
group_27856		hypothetical protein	2938
group_27872		hypothetical protein	2938
fbp_1		Fructose-1,6-bisphosphatase class 1	2938
COQ5_1		2-methoxy-6-polyprenyl-1,4-benzoquinol methylase	2938
rsmG		Ribosomal RNA small subunit methyltransferase G	2938
tolR		Tol-Pal system protein TolR	2938
group_29239		hypothetical protein	2938
rpsK		30S ribosomal protein S11	2938
rpsE		30S ribosomal protein S5	2938
rplP		50S ribosomal protein L16	2938
rpsP		30S ribosomal protein S16	2938
sdhB		Succinate dehydrogenase iron-sulfur subunit	2938
ilvE		Branched-chain-amino-acid aminotransferase	2938
group_29340		hypothetical protein	2938
trxC		Thioredoxin 2	2938
scpB		Segregation and condensation protein B	2938
group_29472		hypothetical protein	2938
group_29643	tolQ_1	Tol-Pal system protein TolQ	2938
ilvC		Ketol-acid reductoisomerase (NADP(+))	2938
group_29720		hypothetical protein	2938
bfd		Bacterioferritin-associated ferredoxin	2938
yhdE		dTTP/UTP pyrophosphatase	2938
greA		Transcription elongation factor GreA	2938
gph_2		5'-nucleotidase	2938
lptA		Lipopolysaccharide export system protein LptA	2938
rstA		Transcriptional regulatory protein RstA	2938
rpsH		30S ribosomal protein S8	2938
sdhC		Succinate dehydrogenase cytochrome b556 subunit	2938
rpmE		50S ribosomal protein L31	2938
rubA		Rubredoxin	2938
ilvH		Acetolactate synthase isozyme 3 small subunit	2938
groS		10 kDa chaperonin	2938
group_47092		GTP cyclohydrolase 1 type 2	2938
group_47382		hypothetical protein	2938
rnc		Ribonuclease 3	2938
exbD_1		Biopolymer transport protein ExbD	2938
group_19723		putative metallo-hydrolase	2937
group_20886		hypothetical protein	2937
nit1		Deaminated glutathione amidase	2937
dnaN		Beta sliding clamp	2937
group_2313		hypothetical protein	2937
mdh		Malate dehydrogenase	2937
rpoA		DNA-directed RNA polymerase subunit alpha	2937
group_25159		hypothetical protein	2937
group_25417		hypothetical protein	2937
dsbC_1		putative thiol:disulfide interchange protein DsbC	2937
orn		Oligoribonuclease	2937
rluA_1		Dual-specificity RNA pseudouridine synthase RluA	2937
group_27862		hypothetical protein	2937
aroF_1		Phospho-2-dehydro-3-deoxyheptonate aldolase, Tyr-sensitive	2937
group_27967		hypothetical protein	2937
cysM		Cysteine synthase B	2937
group_28232		hypothetical protein	2937
ung		Uracil-DNA glycosylase	2937
group_29158		hypothetical protein	2937
group_29171		hypothetical protein	2937
hisM		Histidine transport system permease protein HisM	2937
ybeY		Endoribonuclease YbeY	2937
rplF		50S ribosomal protein L6	2937
group_29475		hypothetical protein	2937
rplK		50S ribosomal protein L11	2937
grxC		Glutaredoxin 3	2937
panC		Pantothenate synthetase	2937
group_30381		RNA-binding protein	2937
ppiC		Peptidyl-prolyl cis-trans isomerase C	2937
yajC		Sec translocon accessory complex subunit YajC	2937
group_30877		putative acyl-CoA thioester hydrolase	2937
group_30920		hypothetical protein	2937
group_30962		hypothetical protein	2937
cspG		Cold shock-like protein CspG	2937
accB		Biotin carboxyl carrier protein of acetyl-CoA carboxylase	2937
nth		Endonuclease III	2937
pal_1		Peptidoglycan-associated lipoprotein	2937
cysW		Sulfate transport system permease protein CysW	2937
group_47655		hypothetical protein	2937
rpsS		30S ribosomal protein S19	2937
accA_1		Acetyl-coenzyme A carboxylase carboxyl transferase subunit alpha	2937
group_14784		hypothetical protein	2936
murC		UDP-N-acetylmuramate--L-alanine ligase	2936
nuoN		NADH-quinone oxidoreductase subunit N	2936
trmD		tRNA (guanine-N(1)-)-methyltransferase	2936
rnd_1		Ribonuclease D	2936
group_2309		hypothetical protein	2936
dmdC_4		3-methylmercaptopropionyl-CoA dehydrogenase	2936
oprB_1		Porin B	2936
blh_2		Beta-lactamase hydrolase-like protein	2936
group_24907		hypothetical protein	2936
group_25042		Acetyltransferase	2936
group_25338		hypothetical protein	2936
group_25523		putative protein	2936
gcvH		Glycine cleavage system H protein	2936
yddE_2		putative isomerase YddE	2936
accD		Acetyl-coenzyme A carboxylase carboxyl transferase subunit beta	2936
group_26786		hypothetical protein	2936
group_27781		hypothetical protein	2936
group_27794		hypothetical protein	2936
mscL		Large-conductance mechanosensitive channel	2936
group_27873		hypothetical protein	2936
adk		Adenylate kinase	2936
group_28093		hypothetical protein	2936
group_28178		hypothetical protein	2936
nimR_4		HTH-type transcriptional regulator NimR	2936
coq7		3-demethoxyubiquinol 3-hydroxylase	2936
group_29244		hypothetical protein	2936
group_29302		hypothetical protein	2936
yabJ		2-iminobutanoate/2-iminopropanoate deaminase	2936
group_29327		hypothetical protein	2936
aroQ		3-dehydroquinate dehydratase	2936
clpS		ATP-dependent Clp protease adapter protein ClpS	2936
ibaG		putative protein	2936
group_29519		hypothetical protein	2936
ppa		Inorganic pyrophosphatase	2936
purE		N5-carboxyaminoimidazole ribonucleotide mutase	2936
moaE1		Molybdopterin synthase catalytic subunit 1	2936
ycfH		putative metal-dependent hydrolase YcfH	2936
group_30904		hypothetical protein	2936
group_30939		hypothetical protein	2936
zntR		HTH-type transcriptional regulator ZntR	2936
group_32887		hypothetical protein	2936
group_32892		hypothetical protein	2936
group_32921		hypothetical protein	2936
rpsO		30S ribosomal protein S15	2936
iscX		Protein IscX	2936
group_47971		hypothetical protein	2936
group_13639		hypothetical protein	2935
galE_2		UDP-glucose 4-epimerase	2935
group_22192		hypothetical protein	2935
pyrG		CTP synthase	2935
group_23358		hypothetical protein	2935
secY		Protein translocase subunit SecY	2935
group_23912		hypothetical protein	2935
scoB		putative succinyl-CoA:3-ketoacid coenzyme A transferase subunit B	2935
group_24913		hypothetical protein	2935
tsf		Elongation factor Ts	2935
group_25018		hypothetical protein	2935
group_25337		hypothetical protein	2935
group_26379		hypothetical protein	2935
group_26461		hypothetical protein	2935
group_26528		hypothetical protein	2935
chbG		Chitooligosaccharide deacetylase	2935
lipB		Octanoyltransferase	2935
group_28091		hypothetical protein	2935
group_29015		hypothetical protein	2935
group_29151		hypothetical protein	2935
folB		Dihydroneopterin aldolase	2935
group_29259		putative ferredoxin-like protein	2935
group_29292		hypothetical protein	2935
group_29306		hypothetical protein	2935
group_29673		hypothetical protein	2935
group_29712		hypothetical protein	2935
group_29715		hypothetical protein	2935
group_30778		hypothetical protein	2935
rpsU		30S ribosomal protein S21	2935
group_30808		hypothetical protein	2935
group_30942		hypothetical protein	2935
tusA_1		Sulfur carrier protein TusA	2935
nusG		Transcription termination/antitermination protein NusG	2935
rpmG		50S ribosomal protein L33	2935
yidD		Putative membrane protein insertion efficiency factor	2935
tusD		Sulfurtransferase TusD	2935
rpmB		50S ribosomal protein L28	2935
group_32991		hypothetical protein	2935
dksA		RNA polymerase-binding transcription factor DksA	2935
acpM		Meromycolate extension acyl carrier protein	2935
group_33257		hypothetical protein	2935
rplV		50S ribosomal protein L22	2935
group_5756		hypothetical protein	2935
metI		D-methionine transport system permease protein MetI	2935
group_20734		hypothetical protein	2934
group_21282		hypothetical protein	2934
xecA1		2-hydroxypropyl-CoM lyase	2934
pncA		Nicotinamidase	2934
group_24792		hypothetical protein	2934
yqeY		putative protein YqeY	2934
ycgM		putative protein YcgM	2934
pdxH		Pyridoxine/pyridoxamine 5'-phosphate oxidase	2934
rplD		50S ribosomal protein L4	2934
mtcA2		Carbonic anhydrase 2	2934
hiuH		5-hydroxyisourate hydrolase	2934
ompR		Transcriptional regulatory protein OmpR	2934
group_27865		hypothetical protein	2934
group_27868		hypothetical protein	2934
fabR_1		HTH-type transcriptional repressor FabR	2934
bcp		Peroxiredoxin Bcp	2934
blc		Outer membrane lipoprotein Blc	2934
group_29248		putative oxidoreductase	2934
group_29271		hypothetical protein	2934
group_29660		hypothetical protein	2934
grpE		Protein GrpE	2934
group_30797		hypothetical protein	2934
ihfA		Integration host factor subunit alpha	2934
group_31171		hypothetical protein	2934
exoX_1		hypothetical protein	2934
rpoZ		DNA-directed RNA polymerase subunit omega	2934
rhtB_1		Homoserine/homoserine lactone efflux protein	2934
btsR		Transcriptional regulatory protein BtsR	2934
rplU		50S ribosomal protein L21	2934
cat		Chloramphenicol acetyltransferase	2933
astB		N-succinylarginine dihydrolase	2933
fkpB		FKBP-type 16 kDa peptidyl-prolyl cis-trans isomerase	2933
hisP		Histidine transport ATP-binding protein HisP	2933
group_22645		hypothetical protein	2933
lrp_6		Leucine-responsive regulatory protein	2933
group_23755		hypothetical protein	2933
yqaA		Inner membrane protein YqaA	2933
lytH		hypothetical protein	2933
phoU		Phosphate-specific transport system accessory protein PhoU	2933
fpr_2		Ferredoxin--NADP reductase	2933
cybC		Soluble cytochrome b562	2933
rpmH		50S ribosomal protein L34	2933
hupB		DNA-binding protein HU-beta	2933
cidA		Holin-like protein CidA	2933
rpsC		30S ribosomal protein S3	2933
slyD		FKBP-type peptidyl-prolyl cis-trans isomerase SlyD	2933
gloC		Hydroxyacylglutathione hydrolase GloC	2933
csaA		putative chaperone CsaA	2933
rdgB		dITP/XTP pyrophosphatase	2933
lptB		Lipopolysaccharide export system ATP-binding protein LptB	2933
catD_1		3-oxoadipate enol-lactonase 2	2933
group_32952		hypothetical protein	2933
glnK		Nitrogen regulatory protein P-II 2	2933
cidB_2		hypothetical protein	2932
dsbB		Disulfide bond formation protein B	2932
group_18762		hypothetical protein	2932
acm		hypothetical protein	2932
bepA_2		Beta-barrel assembly-enhancing protease	2932
group_23745		hypothetical protein	2932
fdhD		Sulfur carrier protein FdhD	2932
cobO		Cobalamin adenosyltransferase	2932
group_26236		hypothetical protein	2932
hcaB_1		3-phenylpropionate-dihydrodiol/cinnamic acid-dihydrodiol dehydrogenase	2932
rplN		50S ribosomal protein L14	2932
mlaE		Intermembrane phospholipid transport system permease protein MlaE	2932
group_29443		hypothetical protein	2932
rplJ		50S ribosomal protein L10	2932
group_29656		hypothetical protein	2932
group_29659		hypothetical protein	2932
group_29675		Ferredoxin 1	2932
group_30492		hypothetical protein	2932
group_30782		hypothetical protein	2932
group_30817		hypothetical protein	2932
group_30928		hypothetical protein	2932
group_19425		hypothetical protein	2931
group_19798		hypothetical protein	2931
rhtA_2		Threonine/homoserine exporter RhtA	2931
yclP		Petrobactin import ATP-binding protein YclP	2931
baiA		3-alpha-hydroxycholanate dehydrogenase (NADP(+))	2931
group_21153		hypothetical protein	2931
murU		N-acetylmuramate alpha-1-phosphate uridylyltransferase	2931
yeiR		Zinc-binding GTPase YeiR	2931
rsmE_2		Ribosomal RNA small subunit methyltransferase E	2931
xynR		hypothetical protein	2931
group_24881		hypothetical protein	2931
pgaD		hypothetical protein	2931
ypeA		Acetyltransferase YpeA	2931
xerC_1		Tyrosine recombinase XerC	2931
lspA		Lipoprotein signal peptidase	2931
group_25484		hypothetical protein	2931
group_25681		hypothetical protein	2931
group_26472		Putative 3-methyladenine DNA glycosylase	2931
serB1		putative phosphatase	2931
group_26835		hypothetical protein	2931
group_27511		hypothetical protein	2931
group_27743		putative protein.1	2931
prmA		Ribosomal protein L11 methyltransferase	2931
group_27809		hypothetical protein	2931
ybaB		Nucleoid-associated protein YbaB	2931
group_29185		hypothetical protein	2931
ygiN		putative quinol monooxygenase YgiN	2931
group_29511		hypothetical protein	2931
msrA		Peptide methionine sulfoxide reductase MsrA	2931
group_30301		hypothetical protein	2931
lrp_1		Leucine-responsive regulatory protein	2931
group_30931		hypothetical protein	2931
group_31002		hypothetical protein	2931
group_31035		hypothetical protein	2931
group_31040		hypothetical protein	2931
group_32957		hypothetical protein	2931
bamE		Outer membrane protein assembly factor BamE	2931
group_7337		hypothetical protein	2931
paaF_1		2,3-dehydroadipyl-CoA hydratase	2931
mlaF		Intermembrane phospholipid transport system ATP-binding protein MlaF	2930
lpxD_2		Putative acetyltransferase	2930
group_22380		hypothetical protein	2930
group_23503		hypothetical protein	2930
aidA_1		Quorum-quenching protein AidA	2930
fatC		Ferric-anguibactin transport system permease protein FatC	2930
group_24938		hypothetical protein	2930
ydgC		Inner membrane protein YdgC	2930
ispU		Ditrans,polycis-undecaprenyl-diphosphate synthase ((2E	2930
oxyR		Hydrogen peroxide-inducible genes activator	2930
group_25290		hypothetical protein	2930
tcdA		tRNA threonylcarbamoyladenosine dehydratase	2930
proC_1		Pyrroline-5-carboxylate reductase	2930
ssuR		HTH-type transcriptional regulator SsuR	2930
group_26092		hypothetical protein	2930
phoP		Alkaline phosphatase synthesis transcriptional regulatory protein PhoP	2930
mltF_2		Membrane-bound lytic murein transglycosylase F	2930
dapF		Diaminopimelate epimerase	2930
uao		Uric acid degradation bifunctional protein	2930
group_26776		hypothetical protein	2930
group_27770		hypothetical protein	2930
rplO		50S ribosomal protein L15	2930
dgkA		Diacylglycerol kinase	2930
ftsN		Cell division protein FtsN	2930
yigZ		IMPACT family member YigZ	2930
rpsN		30S ribosomal protein S14	2930
group_29403		hypothetical protein	2930
group_29424		hypothetical protein	2930
group_31032		Catechol O-methyltransferase	2930
tadA		tRNA-specific adenosine deaminase	2929
zur		Zinc uptake regulation protein	2929
ydiK		Putative transport protein YdiK	2929
ugpQ		Glycerophosphodiester phosphodiesterase, cytoplasmic	2929
group_22581		hypothetical protein	2929
trmB_1		tRNA (guanine-N(7)-)-methyltransferase	2929
leuE_2		Leucine efflux protein	2929
group_22784		hypothetical protein	2929
group_23959		hypothetical protein	2929
dmlR_4		HTH-type transcriptional regulator DmlR	2929
yciB_1		hypothetical protein	2929
accC		Biotin carboxylase	2929
yjcH_1		Inner membrane protein YjcH	2929
tam		Trans-aconitate 2-methyltransferase	2929
group_26745		hypothetical protein	2929
fdx_2		2Fe-2S ferredoxin	2929
rplE		50S ribosomal protein L5	2929
group_27975		hypothetical protein	2929
hpd		4-hydroxyphenylpyruvate dioxygenase	2929
outO		Type 4 prepilin-like proteins leader peptide-processing enzyme	2929
group_29155		hypothetical protein	2929
group_29159		hypothetical protein	2929
group_30924		hypothetical protein	2929
group_3940		hypothetical protein	2929
group_47984		hypothetical protein	2929
group_48009		hypothetical protein	2929
acsA_1		Acetyl-coenzyme A synthetase	2929
COQ5_2		2-methoxy-6-polyprenyl-1,4-benzoquinol methylase	2929
group_21182		hypothetical protein	2928
tsaD		tRNA N6-adenosine threonylcarbamoyltransferase	2928
gacA		Response regulator GacA	2928
group_27773		hypothetical protein	2928
group_29484		hypothetical protein	2928
atpC		ATP synthase epsilon chain	2928
group_29694		hypothetical protein	2928
group_30832		hypothetical protein	2928
ubiK		Ubiquinone biosynthesis accessory factor UbiK	2928
sbnF		hypothetical protein	2928
znuA		High-affinity zinc uptake system protein ZnuA	2927
group_18070		hypothetical protein	2927
thiO		Glycine oxidase	2927
group_20484		hypothetical protein	2927
mmgC_8		Acyl-CoA dehydrogenase	2927
group_21295		hypothetical protein	2927
group_22262		hypothetical protein	2927
group_23594		hypothetical protein	2927
gltA		Citrate synthase	2927
mdcG		Phosphoribosyl-dephospho-CoA transferase	2927
tusA_2		Sulfur carrier protein TusA	2927
group_27927		hypothetical protein	2927
glnQ_2		Glutamine transport ATP-binding protein GlnQ	2927
glnP		putative glutamine ABC transporter permease protein GlnP	2927
mscS_2		hypothetical protein	2927
pqqD		PqqA binding protein	2927
group_30986		hypothetical protein	2927
group_31029		hypothetical protein	2927
yciC		Putative metal chaperone YciC	2927
rsgA		Small ribosomal subunit biogenesis GTPase RsgA	2926
mltF_1		Membrane-bound lytic murein transglycosylase F	2926
hom		Homoserine dehydrogenase	2926
xcpT		hypothetical protein	2926
gcvA_2		Glycine cleavage system transcriptional activator	2926
pgpA		Phosphatidylglycerophosphatase A	2926
glnM		putative glutamine ABC transporter permease protein GlnM	2926
group_26414		hypothetical protein	2926
ppnP		Pyrimidine/purine nucleoside phosphorylase	2926
group_26889		hypothetical protein	2926
group_28166		hypothetical protein	2926
group_29330		hypothetical protein	2926
pntA		NAD(P) transhydrogenase subunit alpha	2926
group_32944		hypothetical protein	2926
group_47943		hypothetical protein	2926
group_7854		hypothetical protein	2926
atpA		ATP synthase subunit alpha	2925
glmU		Bifunctional protein GlmU	2925
dmdB_1		Long-chain-fatty-acid--CoA ligase	2925
citG		2-(5''-triphosphoribosyl)-3'-dephosphocoenzyme-A synthase	2925
fusA		Elongation factor G	2925
leuA		2-isopropylmalate synthase	2925
group_20751		hypothetical protein	2925
murI		Glutamate racemase	2925
nudL		putative Nudix hydrolase NudL	2925
sdsA		All-trans-nonaprenyl-diphosphate synthase (geranyl-diphosphate specific)	2925
group_26033		hypothetical protein	2925
soj		Sporulation initiation inhibitor protein Soj	2925
rplB		50S ribosomal protein L2	2925
antB		Anthranilate 1,2-dioxygenase small subunit	2925
mdcC		Malonate decarboxylase acyl carrier protein	2925
pyrF		Orotidine 5'-phosphate decarboxylase	2925
acpP		Acyl carrier protein	2925
nrdR		Transcriptional repressor NrdR	2925
group_30771		hypothetical protein	2925
group_30913		hypothetical protein	2925
group_32992		hypothetical protein	2925
znuB		High-affinity zinc uptake system membrane protein ZnuB	2924
rsmI		Ribosomal RNA small subunit methyltransferase I	2924
glnL		Sensory histidine kinase/phosphatase NtrB	2924
astD		N-succinylglutamate 5-semialdehyde dehydrogenase	2924
group_26667		hypothetical protein	2924
group_27844		hypothetical protein	2924
pqqC		Pyrroloquinoline-quinone synthase	2924
group_9796		hypothetical protein	2924
rlhA		23S rRNA 5-hydroxycytidine synthase	2923
nuoG		NADH-quinone oxidoreductase subunit G	2923
nucA		hypothetical protein	2923
yvdD		Putative cytokinin riboside 5'-monophosphate phosphoribohydrolase	2923
group_19725		hypothetical protein	2923
nuoC		NADH-quinone oxidoreductase subunit C/D	2923
hisQ		Histidine transport system permease protein HisQ	2923
amgK		N-acetylmuramate/N-acetylglucosamine kinase	2923
group_24054		hypothetical protein	2923
group_24946		hypothetical protein	2923
group_27583		hypothetical protein	2923
rlmH		Ribosomal RNA large subunit methyltransferase H	2923
ohrB		Organic hydroperoxide resistance protein OhrB	2923
group_29164		hypothetical protein	2923
group_29200		hypothetical protein	2923
group_29533		hypothetical protein	2923
yffB		Protein YffB	2923
group_29769		hypothetical protein	2923
group_29830		hypothetical protein	2923
group_30905		hypothetical protein	2923
group_32937		hypothetical protein	2923
group_13077		hypothetical protein	2922
fabB_1		3-oxoacyl-[acyl-carrier-protein] synthase 1	2922
lemA_2		hypothetical protein	2922
fatD		Ferric-anguibactin transport system permease protein FatD	2922
ubiB_2		protein kinase UbiB	2922
metN_1		Methionine import ATP-binding protein MetN	2922
cmk		Cytidylate kinase	2922
dmlR_6		HTH-type transcriptional regulator DmlR	2922
group_22319		hypothetical protein	2922
ychF		Ribosome-binding ATPase YchF	2922
metI_1		hypothetical protein	2922
mraY		Phospho-N-acetylmuramoyl-pentapeptide-transferase	2922
group_24112		hypothetical protein	2922
gntT		High-affinity gluconate transporter	2922
hxlR_2		HTH-type transcriptional activator HxlR	2922
argO		Arginine exporter protein ArgO	2922
group_26701		hypothetical protein	2922
group_26725		hypothetical protein	2922
group_27777		Baeyer-Villiger monooxygenase	2922
doxA		Naphthalene 1,2-dioxygenase system	2922
group_28187		hypothetical protein	2922
group_29406		putative HTH-type transcriptional regulator	2922
group_29505		hypothetical protein	2922
atpF		ATP synthase subunit b	2922
rpmE2		50S ribosomal protein L31 type B	2922
hutI		Imidazolonepropionase	2922
cydA		Cytochrome bd ubiquinol oxidase subunit 1	2921
kgtP_2		Alpha-ketoglutarate permease	2921
sdhA		Succinate dehydrogenase flavoprotein subunit	2921
cpdA_1		3',5'-cyclic adenosine monophosphate phosphodiesterase CpdA	2921
group_13991		hypothetical protein	2921
nudC_2		NADH pyrophosphatase	2921
epmA		Elongation factor P--(R)-beta-lysine ligase	2921
scpA		Segregation and condensation protein A	2921
rhtB_2		Homoserine/homoserine lactone efflux protein	2921
group_20854		hypothetical protein	2921
group_22416		hypothetical protein	2921
linX		2,5-dichloro-2	2921
nuoI		NADH-quinone oxidoreductase subunit I	2921
group_26616		hypothetical protein	2921
group_26644		hypothetical protein	2921
rhdA		Thiosulfate sulfurtransferase	2921
kstR2		HTH-type transcriptional repressor KstR2	2921
aqpZ2		Aquaporin Z 2	2921
yrdA_3		Protein YrdA	2921
yceD		Large ribosomal RNA subunit accumulation protein YceD	2921
rpmI		50S ribosomal protein L35	2921
tatA		Sec-independent protein translocase protein TatA	2921
gpmI		2,3-bisphosphoglycerate-independent phosphoglycerate mutase	2921
lnt		Apolipoprotein N-acyltransferase	2920
rlmA		23S rRNA (guanine(745)-N(1))-methyltransferase	2920
dxr		1-deoxy-D-xylulose 5-phosphate reductoisomerase	2920
group_14963	leuE_2	Leucine efflux protein	2920
mutM		Formamidopyrimidine-DNA glycosylase	2920
pdxA		4-hydroxythreonine-4-phosphate dehydrogenase	2920
csrA		Translational regulator CsrA	2920
mreB		Cell shape-determining protein MreB	2920
group_23636	hcaB_1	3-phenylpropionate-dihydrodiol/cinnamic acid-dihydrodiol dehydrogenase	2920
leuO		HTH-type transcriptional regulator LeuO	2920
ftsZ		Cell division protein FtsZ	2920
thrS		Threonine--tRNA ligase	2920
group_25124		hypothetical protein	2920
group_25481		hypothetical protein	2920
phnR		Putative transcriptional regulator of 2-aminoethylphosphonate degradation operons	2920
clpP		ATP-dependent Clp protease proteolytic subunit	2920
rutC_2		RutC family protein	2920
tatB		Sec-independent protein translocase protein TatB	2920
group_30916		hypothetical protein	2920
bioF		8-amino-7-oxononanoate synthase	2919
hscA		Chaperone protein HscA	2919
bioA		Adenosylmethionine-8-amino-7-oxononanoate aminotransferase	2919
gph		Phosphoglycolate phosphatase	2919
hisD		Histidinol dehydrogenase	2919
group_22763		hypothetical protein	2919
lrp_3		Leucine-responsive regulatory protein	2919
ygiD		4,5-DOPA dioxygenase extradiol	2919
group_25368		hypothetical protein	2919
glnG		DNA-binding transcriptional regulator NtrC	2919
surE_1		5'-nucleotidase SurE	2919
nuoB		NADH-quinone oxidoreductase subunit B	2919
hisB		Histidine biosynthesis bifunctional protein HisB	2919
queE		7-carboxy-7-deazaguanine synthase	2919
aaeB		p-hydroxybenzoic acid efflux pump subunit AaeB	2919
prc		Tail-specific protease	2918
dhaT_1		1,3-propanediol dehydrogenase	2918
group_14486		hypothetical protein	2918
gudP		putative glucarate transporter	2918
rimO		Ribosomal protein S12 methylthiotransferase RimO	2918
lapB		Lipopolysaccharide assembly protein B	2918
group_22197		GTP cyclohydrolase 1 type 2	2918
group_22210		hypothetical protein	2918
group_22714		hypothetical protein	2918
yrfG		GMP/IMP nucleotidase YrfG	2918
group_24677		hypothetical protein	2918
group_24904		hypothetical protein	2918
ureG		Urease accessory protein UreG	2918
group_32868		hypothetical protein	2918
rsfS		Ribosomal silencing factor RsfS	2918
group_47038		hypothetical protein	2918
parC		DNA topoisomerase 4 subunit A	2918
lifO		Lipase chaperone	2917
group_12854		hypothetical protein	2917
group_13704		hypothetical protein	2917
mrcB		Penicillin-binding protein 1B	2917
nuoH		NADH-quinone oxidoreductase subunit H	2917
fumB		Fumarate hydratase class I, anaerobic	2917
degQ		Periplasmic pH-dependent serine endoprotease DegQ	2917
thadh_2		L-threo-3-hydroxyaspartate ammonia-lyase	2917
group_20599		hypothetical protein	2917
metQ_1		Methionine-binding lipoprotein MetQ	2917
group_22590		hypothetical protein	2917
clpX		ATP-dependent Clp protease ATP-binding subunit ClpX	2917
group_22834		hypothetical protein	2917
group_23590		hypothetical protein	2917
iscR_2		HTH-type transcriptional regulator IscR	2917
group_26875		hypothetical protein	2917
group_29697		hypothetical protein	2917
sbp_1		Sulfate-binding protein	2916
betB_1		NAD/NADP-dependent betaine aldehyde dehydrogenase	2916
rlmB_2		23S rRNA (guanosine-2'-O-)-methyltransferase RlmB	2916
group_20586	tolQ_3	Tol-Pal system protein TolQ	2916
ada		Bifunctional transcriptional activator/DNA repair enzyme Ada	2916
bfr_2		Bacterioferritin	2916
secB		Protein-export protein SecB	2916
rplL		50S ribosomal protein L7/L12	2916
iscA		Iron-binding protein IscA	2916
panZ		PanD regulatory factor	2916
mrcA		Penicillin-binding protein 1A	2916
polA		DNA polymerase I	2916
rapZ		RNase adapter protein RapZ	2915
group_12873		hypothetical protein	2915
tolB		Tol-Pal system protein TolB	2915
group_17071		hypothetical protein	2915
rluB		Ribosomal large subunit pseudouridine synthase B	2915
group_19716		Peroxiredoxin	2915
fabB_2		3-oxoacyl-[acyl-carrier-protein] synthase 1	2915
group_21358		hypothetical protein	2915
paiB		Protease synthase and sporulation protein PAI 2	2915
bioD1		ATP-dependent dethiobiotin synthetase BioD 1	2915
group_23864		hypothetical protein	2915
rpiA		Ribose-5-phosphate isomerase A	2915
purU		Formyltetrahydrofolate deformylase	2915
ftsQ		Cell division protein FtsQ	2915
group_26427		hypothetical protein	2915
group_26530		hypothetical protein	2915
group_29308		hypothetical protein	2915
yciB		Intracellular septation protein	2915
sspA		Stringent starvation protein A	2915
yacG		DNA gyrase inhibitor YacG	2915
greB		Transcription elongation factor GreB	2915
group_4812		hypothetical protein	2915
group_6072		hypothetical protein	2915
feoB		Fe(2+) transporter FeoB	2914
ybaL		Putative cation/proton antiporter YbaL	2914
miaB		tRNA-2-methylthio-N(6)-dimethylallyladenosine synthase	2914
oprM_1		Outer membrane protein OprM	2914
group_16185		hypothetical protein	2914
lpdG		Dihydrolipoyl dehydrogenase	2914
trpA		Tryptophan synthase alpha chain	2914
sadH		Putative oxidoreductase SadH	2914
thiE_2		Thiamine-phosphate synthase	2914
ogt		Methylated-DNA--protein-cysteine methyltransferase	2914
dmlR_2		HTH-type transcriptional regulator DmlR	2914
cueR		HTH-type transcriptional regulator CueR	2914
lrp_4		Leucine-responsive regulatory protein	2914
group_26857		hypothetical protein	2914
group_31017		hypothetical protein	2914
otsA		Trehalose-6-phosphate synthase	2914
hisH		Imidazole glycerol phosphate synthase subunit HisH	2914
iscU		Iron-sulfur cluster assembly scaffold protein IscU	2914
menF		Isochorismate synthase MenF	2914
group_12266		hypothetical protein	2913
baiN		3-dehydro-bile acid delta(4,6)-reductase	2913
tig		Trigger factor	2913
group_1556		hypothetical protein	2913
mmgC_1		Acyl-CoA dehydrogenase	2913
decR_2		DNA-binding transcriptional activator DecR	2913
group_22535		hypothetical protein	2913
lexA		LexA repressor	2913
sfnC_2		putative FMNH2-dependent monooxygenase SfnC	2913
cyoC		Cytochrome bo(3) ubiquinol oxidase subunit 3	2913
group_26880		hypothetical protein	2913
engB		GTP-binding protein EngB	2913
gdx		Guanidinium exporter	2913
group_28088		hypothetical protein	2913
rpsF		30S ribosomal protein S6	2913
ybgC		Acyl-CoA thioesterase YbgC	2913
mrdA		Peptidoglycan D,D-transpeptidase MrdA	2913
pepP		Xaa-Pro aminopeptidase	2912
yybR		putative HTH-type transcriptional regulator YybR	2912
group_18791		hypothetical protein	2912
xerD		Tyrosine recombinase XerD	2912
group_19880		hypothetical protein	2912
rpoN		RNA polymerase sigma-54 factor	2912
corC		Magnesium and cobalt efflux protein CorC	2912
rhtC_1		Threonine efflux protein	2912
cobP		Bifunctional adenosylcobalamin biosynthesis protein CobP	2912
group_24552		putative HTH-type transcriptional regulator	2912
rpoH		RNA polymerase sigma factor RpoH	2912
group_30865		hypothetical protein	2912
group_47263		hypothetical protein	2912
minD		Septum site-determining protein MinD	2912
smc		Chromosome partition protein Smc	2912
mutS		DNA mismatch repair protein MutS	2911
group_12860		hypothetical protein	2911
ilvA		L-threonine dehydratase biosynthetic IlvA	2911
murA		UDP-N-acetylglucosamine 1-carboxyvinyltransferase	2911
recJ		Single-stranded-DNA-specific exonuclease RecJ	2911
group_18636		hypothetical protein	2911
group_18796		hypothetical protein	2911
group_20049		hypothetical protein	2911
group_20202		hypothetical protein	2911
crt		Short-chain-enoyl-CoA hydratase	2911
group_22421		hypothetical protein	2911
atsA		Arylsulfatase	2911
fucA		L-fuculose phosphate aldolase	2911
nfsB		Oxygen-insensitive NAD(P)H nitroreductase	2911
yggS		Pyridoxal phosphate homeostasis protein	2911
rlmN		Dual-specificity RNA methyltransferase RlmN	2911
group_25362		hypothetical protein	2911
ndk		Nucleoside diphosphate kinase	2911
group_29419		hypothetical protein	2911
yjdJ		putative protein YjdJ	2911
group_30824		hypothetical protein	2911
group_30856		hypothetical protein	2911
lon_1		Lon protease	2911
accA1_2		Acetyl-/propionyl-coenzyme A carboxylase alpha chain	2911
uvrC		UvrABC system protein C	2911
