# Supplementary material for: Genomic Comparative Analysis of Two Multi-Drug Resistance (MDR) Acinetobacter baumannii Clinical Strains Assigned to International Clonal Lineage II Recovered Pre- and Post-COVID-19 Pandemic
Source: Biology (Basel). 2023 Feb 24;12(3):358. doi: 10.3390/biology12030358 (PMC10045941; doi:10.3390/biology12030358)
Supplement: Supplementary file 1 [file biology-12-00358-s001.zip › Supplementary Material/tableS3.xlsx]

## Sheet: ncRNA - AMA166
Supplementary Table 3
ncRNA elements predicted in A. baumannii AMA166 using Infernal software
Contigs	Start	End	Orientation	ncRNA name	Alternative name	Rfam Accession Number
contig_1_legth_377509_cov_80.952280	148151	148315	-	Acinetobacter sRNA 25	AbsR25	RF02607
contig_1_legth_377509_cov_80.952280	273274	273361	+	C4 antisense RNA	C4	RF01695
contig_1_legth_377509_cov_80.952280	343528	343612	-	C4 antisense RNA	C4	RF01695
contig_1_legth_377509_cov_80.952280	375895	376057	-	Acinetobacter sRNA 25	AbsR25	RF02607
contig_2_legth_314120_cov_85.193738	19574	19661	-	C4 antisense RNA	C4	RF01695
contig_2_legth_314120_cov_85.193738	114372	114571	+	Acinetobacter sRNA 11	AbsR11	RF02608
contig_2_legth_314120_cov_85.193738	159321	159404	-	C4 antisense RNA	C4	RF01695
contig_2_legth_314120_cov_85.193738	272647	272735	-	t44 RNA	t44	RF00127
contig_3_legth_293134_cov_107.840911	242645	242730	-	C4 antisense RNA	C4	RF01695
contig_3_legth_293134_cov_107.840911	242969	243055	-	C4 antisense RNA	C4	RF01695
contig_3_legth_293134_cov_107.840911	243146	243228	-	C4 antisense RNA	C4	RF01695
contig_4_legth_256152_cov_102.269882	7801	7985	+	Aar sRNA	Aar	RF02375
contig_4_legth_256152_cov_102.269882	156713	156892	+	Acinetobacter sRNA 28	AbsR28	RF02606
contig_4_legth_256152_cov_102.269882	195981	196188	+	Cobalamin riboswitch	Cobalamin	RF00174
contig_5_legth_226456_cov_91.511063	60005	60093	-	C4 antisense RNA	C4	RF01695
contig_5_legth_226456_cov_91.511063	90394	90482	-	C4 antisense RNA	C4	RF01695
contig_6_legth_224597_cov_81.873352	63798	63885	+	Glycine riboswitch	Glycine	RF00504
contig_6_legth_224597_cov_81.873352	85806	85902	+	Bacterial small signal recognition particle RNA	Bacteria_small_SRP	RF00169
contig_7_legth_220530_cov_99.979597	59763	59849	+	C4 antisense RNA	C4	RF01695
contig_7_legth_220530_cov_99.979597	180874	181024	-	FMN riboswitch (RFN element)	FMN	RF00050
contig_7_legth_220530_cov_99.979597	198026	198380	+	Bacterial RNase P class A	RNaseP_bact_a	RF00010
contig_8_legth_194479_cov_96.311432	70539	70625	+	C4 antisense RNA	C4	RF01695
contig_9_legth_189178_cov_95.610034	26960	27242	+	5' ureB small RNA	5_ureB_sRNA	RF02514
contig_9_legth_189178_cov_95.610034	137895	137978	+	C4 antisense RNA	C4	RF01695
contig_10_legth_164227_cov_114.908163	74072	74157	-	C4 antisense RNA	C4	RF01695
contig_11_legth_163764_cov_113.545016	142665	142861	+	yybP-ykoY manganese riboswitch	yybP-ykoY	RF00080
contig_12_legth_148469_cov_108.470268	30741	30807	-	Fluoride riboswitch	Fluoride	RF01734
contig_12_legth_148469_cov_108.470268	57234	57355	-	Ribosomal S15 leader	S15	RF00114
contig_15_legth_106426_cov_111.709353	21709	21843	+	TPP riboswitch (THI element)	TPP	RF00059
contig_16_legth_103435_cov_85.573937	25860	25948	+	C4 antisense RNA	C4	RF01695
contig_16_legth_103435_cov_85.573937	57746	57833	+	C4 antisense RNA	C4	RF01695
contig_16_legth_103435_cov_85.573937	60809	60904	+	Guanidine-I riboswitch	ykkC-yxkD	RF00442
contig_18_legth_85576_cov_102.397455	8005	8091	+	C4 antisense RNA	C4	RF01695
contig_19_legth_73916_cov_79.446810	39197	39282	+	C4 antisense RNA	C4	RF01695
contig_20_legth_71709_cov_92.296753	4154	4338	-	6S / SsrS RNA	6S	RF00013
contig_20_legth_71709_cov_92.296753	45175	45261	+	C4 antisense RNA	C4	RF01695
contig_25_legth_34101_cov_79.962438	30255	30339	-	C4 antisense RNA	C4	RF01695
contig_28_legth_5982_cov_93.205080	2484	2563	-	AAC AAD 5' leader riboswitch	AAC_AAD_leader	RF02912

## Sheet: ncRNA - AMA_NO
Supplementary Table 3
ncRNA elements predicted in A. baumannii AMA_NO using Infernal software
Contigs	Start	End	Orientation	ncRNA name	Alternative name	Rfam Accession Number
contig_1_legth_334907_cov_72.023218	105549	105713	-	Acinetobacter sRNA 25	AbsR25	RF02607
contig_1_legth_334907_cov_72.023218	230672	230759	+	C4 antisense RNA	C4	RF01695
contig_1_legth_334907_cov_72.023218	300926	301010	-	C4 antisense RNA	C4	RF01695
contig_1_legth_334907_cov_72.023218	333293	333455	-	Acinetobacter sRNA 25	AbsR25	RF02607
contig_2_legth_258330_cov_76.228563	12358	12445	-	C4 antisense RNA	C4	RF01695
contig_2_legth_258330_cov_76.228563	107156	107355	+	Acinetobacter sRNA 11	AbsR11	RF02608
contig_2_legth_258330_cov_76.228563	152106	152189	-	C4 antisense RNA	C4	RF01695
contig_3_legth_232843_cov_91.789402	7861	8045	+	Aar sRNA	Aar	RF02375
contig_3_legth_232843_cov_91.789402	156773	156952	+	Acinetobacter sRNA 28	AbsR28	RF02606
contig_3_legth_232843_cov_91.789402	196041	196248	+	Cobalamin riboswitch	Cobalamin	RF00174
contig_4_legth_227371_cov_96.020040	216836	216921	-	C4 antisense RNA	C4	RF01695
contig_4_legth_227371_cov_96.020040	217160	217246	-	C4 antisense RNA	C4	RF01695
contig_4_legth_227371_cov_96.020040	217337	217419	-	C4 antisense RNA	C4	RF01695
contig_5_legth_226456_cov_82.224875	60005	60093	-	C4 antisense RNA	C4	RF01695
contig_5_legth_226456_cov_82.224875	90394	90482	-	C4 antisense RNA	C4	RF01695
contig_6_legth_220542_cov_88.917964	59763	59849	+	C4 antisense RNA	C4	RF01695
contig_6_legth_220542_cov_88.917964	180886	181036	-	FMN riboswitch (RFN element)	FMN	RF00050
contig_6_legth_220542_cov_88.917964	198035	198389	+	Bacterial RNase P class A	RNaseP_bact_a	RF00010
contig_7_legth_188919_cov_84.242102	51208	51291	-	C4 antisense RNA	C4	RF01695
contig_7_legth_188919_cov_84.242102	161944	162226	-	5' ureB small RNA	5_ureB_sRNA	RF02514
contig_8_legth_164496_cov_101.527956	74073	74158	-	C4 antisense RNA	C4	RF01695
contig_9_legth_148469_cov_96.803615	30741	30807	-	Fluoride riboswitch	Fluoride	RF01734
contig_9_legth_148469_cov_96.803615	57234	57355	-	Ribosomal S15 leader	S15	RF00114
contig_10_legth_125130_cov_84.417175	1288	1374	+	C4 antisense RNA	C4	RF01695
contig_14_legth_100748_cov_71.402847	33873	33960	+	Glycine riboswitch	Glycine	RF00504
contig_14_legth_100748_cov_71.402847	55881	55977	+	Bacterial small signal recognition particle RNA	Bacteria_small_SRP	RF00169
contig_18_legth_85577_cov_92.629977	8006	8092	+	C4 antisense RNA	C4	RF01695
contig_19_legth_77004_cov_75.783197	15536	15631	-	Guanidine-I riboswitch	ykkC-yxkD	RF00442
contig_19_legth_77004_cov_75.783197	18607	18694	-	C4 antisense RNA	C4	RF01695
contig_19_legth_77004_cov_75.783197	50492	50580	-	C4 antisense RNA	C4	RF01695
contig_20_legth_73741_cov_69.915576	39346	39431	+	C4 antisense RNA	C4	RF01695
contig_21_legth_71710_cov_81.235241	4154	4338	-	6S / SsrS RNA	6S	RF00013
contig_21_legth_71710_cov_81.235241	45175	45261	+	C4 antisense RNA	C4	RF01695
contig_23_legth_62208_cov_97.390562	40366	40500	-	TPP riboswitch (THI element)	TPP	RF00059
contig_24_legth_57556_cov_100.910211	20904	21100	-	yybP-ykoY manganese riboswitch	yybP-ykoY	RF00080
contig_32_legth_34102_cov_70.362675	30256	30340	-	C4 antisense RNA	C4	RF01695
contig_33_legth_33104_cov_76.561662	25610	25698	+	t44 RNA	t44	RF00127
contig_47_legth_10859_cov_91.354572	8638	8713	-	Group II catalytic intron	Intron_gpII	RF00029
contig_47_legth_10859_cov_91.354572	10327	10443	-	Group II catalytic intron D1-D4-2	group-II-D1D4-2	RF01999
contig_51_legth_5984_cov_79.872186	2486	2565	-	AAC AAD 5' leader riboswitch	AAC_AAD_leader	RF02912
contig_56_legth_4294_cov_89.419018	852	968	+	ALIL pseudoknot	ALIL	RF01497
