# Supplementary material for: Genomic Comparative Analysis of Two Multi-Drug Resistance (MDR) Acinetobacter baumannii Clinical Strains Assigned to International Clonal Lineage II Recovered Pre- and Post-COVID-19 Pandemic
Source: Biology (Basel). 2023 Feb 24;12(3):358. doi: 10.3390/biology12030358 (PMC10045941; doi:10.3390/biology12030358)
Supplement: Supplementary file 1 [file biology-12-00358-s001.zip › Supplementary Material/tableS2.xlsx]

## Sheet: Insertion Sequence - AMA166
Supplementary Table 2
A. baumannii AMA166 genome - Insertion sequences prediction by Blastp algorithm and ISFinder database
Contigs	Start	End	Length	Product	Complete/Incomplete
contig_1_legth_377509_cov_80.952280	24853	25818	965	IS5 family transposase IS4811	Incomplete
contig_18_legth_85576_cov_102.397455	3	1610	1607	IS4 family transposase ISAba1	Complete
contig_32_legth_1318_cov_262.384367	76	1284	1208	IS256 family transposase ISAba26	Complete
contig_35_legth_821_cov_298.694892	65	769	704	IS6 family transposase IS26	Complete
contig_36_legth_705_cov_602.109873	177	662	485	IS4 family transposase ISAba33	Incomplete

## Sheet: Insertion Sequence - AMA_NO
Supplementary Table 2
A. baumannii AMA_NO genome - Insertion sequences prediction by Blastp algorithm and ISFinder database
Contigs	Start	End	Length	Product	Complete/Incomplete
contig_52_legth_5741_cov_87.924435	4460	4843	383	IS1 family transposase ISAba3	Incomplete
contig_43_legth_14128_cov_97.358337	2919	3620	701	IS1 family transposase ISPa14	Complete
contig_43_legth_14128_cov_97.358337	13323	14024	701	IS1 family transposase ISPa14	Complete
contig_67_legth_1318_cov_239.741338	35	1243	1208	IS256 family transposase ISAba26	Complete
contig_38_legth_24997_cov_83.681982	21372	22064	692	IS3 family transposase ISAba14	Incomplete
contig_38_legth_24997_cov_83.681982	22199	22504	305	IS3 family transposase ISAba14	Incomplete
contig_43_legth_14128_cov_97.358337	623	928	305	IS3 family transposase ISAba14	Incomplete
contig_47_legth_10859_cov_91.354572	8150	8662	512	IS3 family transposase ISAba18	Incomplete
contig_56_legth_4294_cov_89.419018	894	1796	902	IS3 family transposase ISAba19	Incomplete
contig_47_legth_10859_cov_91.354572	10449	10685	236	IS3 family transposase ISAba29	Incomplete
contig_56_legth_4294_cov_89.419018	577	894	317	IS3 family transposase ISAba34	Incomplete
contig_55_legth_4411_cov_86.006922	2161	3186	1025	IS30 family transposase ISAba125	Complete
contig_18_legth_85577_cov_92.629977	3	1610	1607	IS4 family transposase ISAba1	Complete
contig_28_legth_42540_cov_67.907525	24659	25624	965	IS5 family transposase IS4811	Incomplete
contig_74_legth_1039_cov_758.622661	53	922	869	IS5 family transposase ISAba12	Incomplete
contig_71_legth_1088_cov_172.868447	11	1003	992	IS5 family transposase ISAba23	Complete
contig_50_legth_6044_cov_86.335680	702	1262	560	IS5 family transposase ISAba5	Incomplete
contig_52_legth_5741_cov_87.924435	4882	5586	704	IS6 family transposase IS1008	Complete
contig_75_legth_820_cov_273.909825	53	757	704	IS6 family transposase IS26	Complete
contig_46_legth_10879_cov_86.723477	8887	9861	974	IS701 family transposase ISAba11	Incomplete
contig_72_legth_1069_cov_193.350806	238	957	719	IS91 family transposase ISVsa3	Complete
contig_63_legth_2658_cov_182.881441	1401	2654	1253	ISL3 family transposase ISAba43	Complete
contig_66_legth_1483_cov_185.260313	93	1427	1334	ISNCY family transposase ISAba32	Complete
contig_43_legth_14128_cov_97.358337	5685	8669	2984	Tn3 family transposase ISKox2	Complete

## Sheet: Prophages - AMA166
Supplementary Table 2
A. baumannii AMA166 genome - Prophages prediction using PHASTER online software
	Region	Region Length	Completeness	Score	# Total Proteins	Region Position	Most Common Phage	GC %
contig_5_legth_226456_cov_91.511063	1	49.2Kb	intact	130	49	177042-226325	PHAGE_Acinet_YMC11/11/R3177_NC_041866(23)	39.72%
contig_13_legth_124322_cov_86.036959	2	27.8Kb	incomplete	60	35	8859-36671	PHAGE_Bordet_BPP_1_NC_005357(13)	42.72%
contig_23_legth_40510_cov_90.327109	3	35Kb	questionable	70	55	2291-37361	PHAGE_Acinet_Bphi_B1251_NC_019541(26)	38.40%
contig_27_legth_25037_cov_92.470433	4	23.8Kb	questionable	90	35	663-24514	PHAGE_Salmon_SEN34_NC_028699(20)	41.68%

## Sheet: Prophage - AMA_NO
Supplementary Table 2
A. baumannii AMA_NO genome - Prophages prediction using PHASTER online software
	Region	Region Length	Completeness	Score	# Total Proteins	Region Position	Most Common Phage	GC %
contig_5_legth_226456_cov_82.224875	1	49.2Kb	intact	130	49	177042-226325	PHAGE_Acinet_YMC11/11/R3177_NC_041866(23)	39.72%	177042-226325 info_outline
contig_12_legth_117260_cov_76.856703	2	27.8Kb	incomplete	50	34	80590-108402	PHAGE_Bordet_BPP_1_NC_005357(13)	42.71%	80590-108402 info_outline
contig_29_legth_40508_cov_80.610893	3	35Kb	questionable	70	55	3149-38219	PHAGE_Acinet_Bphi_B1251_NC_019541(26)	38.41%	3149-38219 info_outline
contig_37_legth_25037_cov_81.380729	4	23.8Kb	questionable	90	34	524-24375	PHAGE_Salmon_SEN34_NC_028699(20)	41.68%	524-24375 info_outline
