# Supplementary material for: Genomic Comparative Analysis of Two Multi-Drug Resistance (MDR) Acinetobacter baumannii Clinical Strains Assigned to International Clonal Lineage II Recovered Pre- and Post-COVID-19 Pandemic
Source: Biology (Basel). 2023 Feb 24;12(3):358. doi: 10.3390/biology12030358 (PMC10045941; doi:10.3390/biology12030358)
Supplement: Supplementary file 1 [file biology-12-00358-s001.zip › Supplementary Material/TableS5.xlsx]

## Sheet: Hoja1
Supplementary Table 5
Analysis of nucleotide identity and coverage of contig 55 containing the blaNDM-1-TnAphA6 genetic structure in the GenBank database.
Description	Scientific Name	Query Cover	E value	Per. Ident	Accession
Acinetobacter baumannii strain AB17 plasmid pAB17, complete sequence	Acinetobacter baumannii	0.98	0.0	100.00%	MT002974.1
Acinetobacter baumannii strain ACN21 chromosome, complete genome	Acinetobacter baumannii	0.98	0.0	100.00%	CP038644.1
Acinetobacter baumannii strain AR_0088 plasmid unnamed2, complete sequence	Acinetobacter baumannii	0.98	0.0	100.00%	CP027532.1
Acinetobacter baumannii strain GB661 transposases, AphA6 (aphA6), beta-lactamase NDM-1 (blaNDM-1), Ble (ble), phosphoribosylanthranilate isomerase (trpF), and twin-arginine translocation pathway signal sequence domain protein (dsbC) genes, complete cds	Acinetobacter baumannii	0.98	0.0	100.00%	KP009590.1
Acinetobacter baumannii strain GF216 plasmid pNDM-AB, complete sequence	Acinetobacter baumannii	0.98	0.0	100.00%	KC503911.1
Acinetobacter baumannii strain DT01139C plasmid unnamed2, complete sequence	Acinetobacter baumannii	0.98	0.0	100.00%	CP053220.1
Acinetobacter baumannii OCU_Ac16a plasmid pOCU_Ac16a_2 DNA, complete sequence	Acinetobacter baumannii	0.98	0.0	99.95%	AP023079.1
Acinetobacter baumannii strain IEC383 plasmid pIEC383	Acinetobacter baumannii	0.98	0.0	99.88%	MK053932.1
Acinetobacter baumannii strain 6200 plasmid p6200-47.274kb, complete sequence	Acinetobacter baumannii	0.98	0.0	100.00%	CP010399.1
Acinetobacter baumannii ZW85-1 plasmid pAbNDM-1, complete sequence	Acinetobacter baumannii ZW85-1	0.98	0.0	100.00%	JN377410.2
Acinetobacter baylyi strain NB01 plasmid pNDM-NB01, partial sequence	Acinetobacter baylyi	0.98	0.0	100.00%	MH445382.1
Acinetobacter chinensis strain WCHAc010005 plasmid pNDM1_010005, complete sequence	Acinetobacter chinensis	0.98	0.0	99.95%	CP032132.1
Acinetobacter cumulans strain WCHAc060092 plasmid pNDM1_060092, complete sequence	Acinetobacter cumulans	0.98	0.0	99.98%	CP035935.1
Acinetobacter haemolyticus strain AN54 plasmid pAhaeAN54e, complete sequence	Acinetobacter haemolyticus	0.98	0.0	99.70%	CP041229.1
Acinetobacter indicus strain CMG3-2 plasmid pCMG3-2-1, complete sequence	Acinetobacter indicus	0.98	0.0	100.00%	CP044446.1
Acinetobacter indicus strain MMS9-2 plasmid pMMS9-2-1, complete sequence	Acinetobacter indicus	0.98	0.0	100.00%	CP044451.1
Acinetobacter indicus strain XG01 plasmid pXG01-X3, complete sequence	Acinetobacter indicus	0.98	0.0	100.00%	CP045136.1
Acinetobacter indicus strain TQ04 plasmid p4TQ-NDM, complete sequence	Acinetobacter indicus	0.98	0.0	99.72%	CP045130.1
Acinetobacter indicus strain TQ18 plasmid p18TQ-NDM, complete sequence	Acinetobacter indicus	0.98	0.0	99.68%	CP045133.1
Acinetobacter indicus strain TQ23 plasmid p23TQ-NDM, complete sequence	Acinetobacter indicus	0.98	0.0	99.94%	CP045197.1
Acinetobacter johnsonii plasmid pNDM-XC1, partial sequence	Acinetobacter johnsonii	0.98	0.0	100.00%	JX441323.1
Acinetobacter johnsonii strain MR1 plasmid pMRB, complete sequence	Acinetobacter johnsonii	0.98	0.0	99.98%	CP079750.1
Acinetobacter johnsonii strain AJ_082 plasmid pAJ_082-2, complete sequence	Acinetobacter johnsonii	0.98	0.0	100.00%	CP079793.1
Acinetobacter junii strain AJ_068 plasmid pAJ_068-2, complete sequence	Acinetobacter junii	1	0.0	99.98%	CP078043.1
Acinetobacter junii strain YR7 plasmid pNDM-YR7, complete sequence	Acinetobacter junii	0.98	0.0	99.98%	CP059559.1
Acinetobacter junii strain AJ_351 plasmid pAJ_351-2, complete sequence	Acinetobacter junii	0.98	0.0	100.00%	CP078019.1
Acinetobacter dijkshoorniae strain JVAP01 plasmid pNDM-JVAP01, complete sequence	Acinetobacter lactucae	0.98	0.0	99.98%	KM923969.1
Acinetobacter lwoffii strain SGC-HZ9 plasmid pAL-1, partial sequence	Acinetobacter lwoffii	0.98	0.0	100.00%	JN616388.1
Acinetobacter lwoffii strain WJ10659 plasmid pNDM-BJ02, complete sequence	Acinetobacter lwoffii	0.98	0.0	100.00%	JQ060896.1
Acinetobacter lwoffii strain WJ10621 plasmid pNDM-BJ01, complete sequence	Acinetobacter lwoffii	0.98	0.0	100.00%	JQ001791.1
Acinetobacter lwoffii strain JN49-1 plasmid pNDM-JN01, complete sequence	Acinetobacter lwoffii	0.98	0.0	99.98%	KM210086.1
Acinetobacter lwoffii strain Iz4b plasmid pNDM-Iz4b, complete sequence	Acinetobacter lwoffii	0.98	0.0	99.98%	KJ547696.1
Acinetobacter lwoffii strain AL_065 plasmid pAL_065-2, complete sequence	Acinetobacter lwoffii	1	0.0	99.93%	CP078046.1
Acinetobacter lwoffii SU1904 plasmid pSU1904NDM DNA, complete sequence	Acinetobacter lwoffii	0.98	0.0	99.28%	LC537594.1
Acinetobacter nosocomialis strain 6411 plasmid p6411-9.012kb, complete sequence	Acinetobacter nosocomialis	0.98	0.0	100.00%	CP010370.2
Acinetobacter nosocomialis strain IEC38057 plasmid pIEC38057, complete sequence	Acinetobacter nosocomialis	0.98	0.0	99.98%	MK053934.1
Acinetobacter pittii SU1805 plasmid pSU1805NDM DNA, complete sequence	Acinetobacter pittii	0.98	0.0	100.00%	LC483156.1
Acinetobacter pittii strain JXA13 plasmid pHNJXA13-1, complete sequence	Acinetobacter pittii	0.98	0.0	100.00%	CP054138.1
Acinetobacter schindleri strain HZE33-1 plasmid pHZE33-1-1, complete sequence	Acinetobacter schindleri	0.98	0.0	100.00%	CP044475.1
Acinetobacter schindleri strain HZE30-1 plasmid pHZE30-1-1, complete sequence	Acinetobacter schindleri	0.98	0.0	100.00%	CP044484.1
Acinetobacter schindleri strain HZE23-1 plasmid pHZE23-1-1, complete sequence	Acinetobacter schindleri	0.98	0.0	99.88%	CP044464.1
Acinetobacter soli strain Cu244 blaNDM-1 gene cluster, partial sequence	Acinetobacter soli	0.98	0.0	100.00%	KP347609.1
Acinetobacter sp. strain FL51 plasmid pNDM-FL51, complete sequence	Acinetobacter sp.	0.98	0.0	100.00%	MW073138.1
Acinetobacter sp. CS-2 plasmid unnamed2, complete sequence	Acinetobacter sp. CS-2	1	0.0	100.00%	CP067021.1
Acinetobacter sp. JN247 plasmid pNDM-JN02, complete sequence	Acinetobacter sp. JN247	0.98	0.0	100.00%	KM210088.1
Acinetobacter sp. M131 plasmid pM131_NDM1, complete sequence	Acinetobacter sp. M131	0.98	0.0	100.00%	JX072963.1
Acinetobacter sp. WCHAc010034 plasmid pNDM1_010034, complete sequence	Acinetobacter sp. WCHAc010034	0.98	0.0	99.93%	CP032278.1
Acinetobacter towneri strain SCLZS30 plasmid pNDM_SCLZS30, complete sequence	Acinetobacter towneri	0.98	0.0	100.00%	CP090384.1
Acinetobacter variabilis strain AV_175 chromosome, complete genome	Acinetobacter variabilis	0.98	0.0	99.91%	CP078027.1
Citrobacter freundii strain Pn5 genomic sequence	Citrobacter freundii	0.98	0.0	100.00%	KP770032.1
Citrobacter freundii plasmid pCf638, partial sequence	Citrobacter freundii	0.98	0.0	100.00%	MT897966.1
Citrobacter werkmanii strain LYYSPS2 plasmid pLYYSPS2-3, complete sequence	Citrobacter werkmanii	0.98	0.0	100.00%	MZ342958.1
Citrobacter werkmanii isolate BB1472 genome assembly, plasmid: pCW-NDM-1_	Citrobacter werkmanii	0.98	0.0	100.00%	LR822055.1
Enterobacter hormaechei strain dmeb_c388 plasmid p_dmeb_c388_NDM1, complete sequence	Enterobacter hormaechei	0.98	0.0	100.00%	CP095673.1
Escherichia coli isolate 83804cd8-b38d-11e9-8998-68b599768938 genome assembly, plasmid: p14ARS_NMC0074-2	Escherichia coli	0.98	0.0	100.00%	LR697127.1
Escherichia coli strain 190 plasmid unnamed1, complete sequence	Escherichia coli	0.98	0.0	100.00%	CP020524.1
Escherichia coli strain AMA1416 plasmid pAMA1416, complete sequence	Escherichia coli	0.98	0.0	100.00%	MG462728.1
Escherichia coli plasmid pM214_AC2 DNA, complete genome, isolate: M214	Escherichia coli	0.98	0.0	100.00%	AP018143.1
Escherichia coli strain strain Z247 plasmid p2474-NDM1, complete sequence	Escherichia coli	0.98	0.0	100.00%	CP021210.1
Escherichia coli strain ESC17ND16 plasmid pESC17ND16-1, complete sequence	Escherichia coli	0.98	0.0	100.00%	CP098384.1
Escherichia coli strain ESC15ND24 plasmid pESC15ND24-1, complete sequence	Escherichia coli	0.98	0.0	100.00%	CP098380.1
Escherichia coli MyNCGM12_1 plasmid pMyNCGM12_1 DNA, complete sequence	Escherichia coli	0.98	0.0	100.00%	LC744445.1
Escherichia coli strain HeN100 plasmid pHeN100_03, complete sequence	Escherichia coli	0.98	0.0	100.00%	CP044440.1
Escherichia coli isolate BB1471 genome assembly, plasmid: plasmoidNDM-1_	Escherichia coli	0.98	0.0	100.00%	LR822058.1
Escherichia coli strain XD35 plasmid pXD35004, complete sequence	Escherichia coli	0.98	0.0	100.00%	CP089137.1
Escherichia coli strain EC-13-49 plasmid pEC-13-49-NDM-1, complete sequence	Escherichia coli	0.98	0.0	100.00%	MZ836799.1
Escherichia coli strain EC-13-22 plasmid pEC-13-22-NDM-1, complete sequence	Escherichia coli	0.98	0.0	100.00%	MZ836796.1
Escherichia coli strain N10-2337 plasmid pNDM102337, complete sequence	Escherichia coli	0.98	0.0	100.00%	JF714412.2
Escherichia coli strain HNEC46 plasmid PHNEC46, complete sequence	Escherichia coli	0.98	0.0	99.93%	KX503323.1
Escherichia coli strain HNEC55 plasmid pHNEC55, complete sequence	Escherichia coli	0.98	0.0	100.00%	KT879914.1
Escherichia sp. J-18004577 plasmid pJ14577, complete sequence	Escherichia sp. J-18004577	0.98	0.0	100.00%	CP114206.1
Enterobacter aerogenes strain HN0711 plasmid pHN-NDM0711, partial sequence	Klebsiella aerogenes	0.98	0.0	99.98%	KU764665.1
Klebsiella pneumoniae isolate 836ac8ea-b38d-11e9-8998-68b599768938 genome assembly, plasmid: p14ARS_VSM0843-1	Klebsiella pneumoniae	0.98	0.0	100.00%	LR697132.1
Klebsiella pneumoniae isolate 8329a5f4-b38d-11e9-8998-68b599768938 genome assembly, plasmid: p13ARS_GMH0099	Klebsiella pneumoniae	0.98	0.0	100.00%	LR697099.1
Klebsiella pneumoniae strain AR_0139 plasmid tig00000006, complete sequence	Klebsiella pneumoniae	0.98	0.0	100.00%	CP021961.1
Klebsiella pneumoniae strain 6234 plasmid p6234-178.193kb, complete sequence	Klebsiella pneumoniae	0.98	0.0	100.00%	CP010391.1
Klebsiella pneumoniae strain dm186b plasmid p_dm186b_NDM1, complete sequence	Klebsiella pneumoniae	0.98	0.0	100.00%	CP095599.1
Klebsiella pneumoniae strain dm12b plasmid p_dm12b_NDM1, complete sequence	Klebsiella pneumoniae	0.98	0.0	100.00%	CP095597.1
Klebsiella pneumoniae strain AR_0139 plasmid tig00000008, complete sequence	Klebsiella pneumoniae	0.98	0.0	99.98%	CP021962.1
Klebsiella pneumoniae strain KP13BD29 plasmid pKP13BD29-1, complete sequence	Klebsiella pneumoniae	0.98	0.0	99.95%	CP098375.1
Klebsiella pneumoniae strain dm330 plasmid p_dm330_NDM1, complete sequence	Klebsiella pneumoniae	0.98	0.0	99.95%	CP095609.1
Klebsiella pneumoniae strain JNM10C3 plasmid pKJNM10C3.1	Klebsiella pneumoniae	0.98	0.0	99.86%	CP030876.1
Klebsiella pneumoniae strain b193b plasmid p_b193b_NDM1, complete sequence	Klebsiella pneumoniae	0.98	0.0	99.93%	CP095567.1
Klebsiella pneumoniae strain dm478b plasmid p_dm478b_NDM1, complete sequence	Klebsiella pneumoniae	0.98	0.0	99.88%	CP095620.1
Klebsiella pneumoniae subsp. pneumoniae strain KP72 plasmid p72_4, complete sequence	Klebsiella pneumoniae subsp. pneumoniae	0.98	0.0	99.95%	CP101558.1
Providencia rettgeri strain 06-1619 plasmid p06-1619-NDM, complete sequence	Providencia rettgeri	0.98	0.0	100.00%	KX832928.1
Providencia rettgeri strain PROV275 plasmid pPROV275-2NDM, complete sequence	Providencia rettgeri	0.98	0.0	100.00%	OK500124.1
Providencia rettgeri strain 18004577 plasmid p18001477_NDM, complete sequence	Providencia rettgeri	0.98	0.0	100.00%	CP098041.1
Providencia rettgeri strain 09ACRGNY2001 plasmid pPrY2001, complete sequence	Providencia rettgeri	0.98	0.0	100.00%	KF295828.1
Providencia stuartii strain dmpro_s193a plasmid p_dmpro_s193a_NDM1, complete sequence	Providencia stuartii	0.98	0.0	100.00%	CP095676.1
Providencia stuartii strain bpro_s46a plasmid p_bpro_s46a_NDM1, complete sequence	Providencia stuartii	0.98	0.0	100.00%	CP095593.1
Providencia stuartii strain bpro_s12 plasmid p_bpro_s12_NDM1, complete sequence	Providencia stuartii	0.98	0.0	100.00%	CP095592.1
Providencia stuartii strain bpro_s102a plasmid p_bpro_s102a_NDM1, complete sequence	Providencia stuartii	0.98	0.0	100.00%	CP095591.1
Providencia stuartii strain p_dmpro_s749a_NDM1	Providencia stuartii	0.98	0.0	100.00%	CP095677.1
