# Supplementary material for: Genomic Comparative Analysis of Two Multi-Drug Resistance (MDR) Acinetobacter baumannii Clinical Strains Assigned to International Clonal Lineage II Recovered Pre- and Post-COVID-19 Pandemic
Source: Biology (Basel). 2023 Feb 24;12(3):358. doi: 10.3390/biology12030358 (PMC10045941; doi:10.3390/biology12030358)
Supplement: Supplementary file 1 [file biology-12-00358-s001.zip › Supplementary Material/TableS4.xlsx]

## Sheet: Shared and Uniques Genes
Supplementary Table 2
Shared and Uniques genes of A. baumannii AMA_NO and AMA166
Gene	Non-unique Gene name	Annotation	AMA166_filter	AMA_NO_filter
group_1		hypothetical protein	AMA166_filter_01843	AMA_NO_filter_02984
zur		Zinc uptake regulation protein	AMA166_filter_02284	AMA_NO_filter_01725
prc		Tail-specific protease	AMA166_filter_02749	AMA_NO_filter_02262
group_1002		hypothetical protein	AMA166_filter_03546	AMA_NO_filter_03556
pyrC'		Dihydroorotase-like protein	AMA166_filter_02688	AMA_NO_filter_02143
group_1004		Tn3 family transposase TnXax1	AMA166_filter_03359	AMA_NO_filter_03144
group_1005		hypothetical protein	AMA166_filter_03301	AMA_NO_filter_02945
bioH		Pimeloyl-[acyl-carrier protein] methyl ester esterase	AMA166_filter_01754	AMA_NO_filter_01368
hsaA		Flavin-dependent monooxygenase, oxygenase subunit HsaA	AMA166_filter_01585	AMA_NO_filter_02474
hemE		Uroporphyrinogen decarboxylase	AMA166_filter_01215	AMA_NO_filter_01043
pepN_2		Aminopeptidase N	AMA166_filter_01202	AMA_NO_filter_01030
group_1010		hypothetical protein	AMA166_filter_02686	AMA_NO_filter_02145
group_1011		Putative 4-hydroxy-4-methyl-2-oxoglutarate aldolase	AMA166_filter_00038	AMA_NO_filter_00002
group_1012		hypothetical protein	AMA166_filter_02014	AMA_NO_filter_01565
btuB_3		Vitamin B12 transporter BtuB	AMA166_filter_01203	AMA_NO_filter_01031
paaG		1,2-epoxyphenylacetyl-CoA isomerase	AMA166_filter_00338	AMA_NO_filter_00302
group_1015		hypothetical protein	AMA166_filter_02963	AMA_NO_filter_02813
group_1016		putative zinc-binding alcohol dehydrogenase	AMA166_filter_02990	AMA_NO_filter_02786
group_1017		hypothetical protein	AMA166_filter_01691	AMA_NO_filter_01305
group_1018		hypothetical protein	AMA166_filter_03420	AMA_NO_filter_03341
group_1019		hypothetical protein	AMA166_filter_00953	AMA_NO_filter_03383
group_1020		hypothetical protein	AMA166_filter_02841	AMA_NO_filter_03069
hpf		Ribosome hibernation promoting factor	AMA166_filter_01613	AMA_NO_filter_01227
group_1022	dmlR_7	HTH-type transcriptional regulator DmlR	AMA166_filter_00926	AMA_NO_filter_03356
dsbC_1		putative thiol:disulfide interchange protein DsbC	AMA166_filter_01083	AMA_NO_filter_00698
cobT		Nicotinate-nucleotide--dimethylbenzimidazole phosphoribosyltransferase	AMA166_filter_03033	AMA_NO_filter_02621
group_1025		hypothetical protein	AMA166_filter_02560	AMA_NO_filter_01848
group_1026		hypothetical protein	AMA166_filter_03197	AMA_NO_filter_02768
group_1027		hypothetical protein	AMA166_filter_03055	AMA_NO_filter_02599
group_1028		hypothetical protein	AMA166_filter_00578	AMA_NO_filter_00534
metC		Cystathionine beta-lyase	AMA166_filter_00730	AMA_NO_filter_00823
group_1030		hypothetical protein	AMA166_filter_03504	AMA_NO_filter_03385
atpC		ATP synthase epsilon chain	AMA166_filter_02294	AMA_NO_filter_01735
group_1032		hypothetical protein	AMA166_filter_00951	AMA_NO_filter_03381
fatA_2		Ferric-anguibactin receptor FatA	AMA166_filter_03106	AMA_NO_filter_02548
group_1034		hypothetical protein	AMA166_filter_01269	AMA_NO_filter_01097
group_1035		hypothetical protein	AMA166_filter_01632	AMA_NO_filter_01246
yyaP		putative protein YyaP	AMA166_filter_03220	AMA_NO_filter_02863
pmfR		Transcriptional activator PmfR	AMA166_filter_01265	AMA_NO_filter_01093
group_1038		hypothetical protein	AMA166_filter_02168	AMA_NO_filter_01609
group_1039		hypothetical protein	AMA166_filter_01695	AMA_NO_filter_01309
bamA_1		Outer membrane protein assembly factor BamA	AMA166_filter_00426	AMA_NO_filter_00382
prsE		Type I secretion system membrane fusion protein PrsE	AMA166_filter_02950	AMA_NO_filter_02826
group_1042		hypothetical protein	AMA166_filter_01013	AMA_NO_filter_00627
hupB		DNA-binding protein HU-beta	AMA166_filter_00022	AMA_NO_filter_03280
xerC_1		Tyrosine recombinase XerC	AMA166_filter_01881	AMA_NO_filter_01905
ubiB_3		protein kinase UbiB	AMA166_filter_00016	AMA_NO_filter_03274
syrM1		HTH-type transcriptional regulator SyrM 1	AMA166_filter_02011	AMA_NO_filter_01568
group_1047	gabR_3	HTH-type transcriptional regulatory protein GabR	AMA166_filter_02908	AMA_NO_filter_03193
plaP		Low-affinity putrescine importer PlaP	AMA166_filter_00980	AMA_NO_filter_00594
atpA		ATP synthase subunit alpha	AMA166_filter_02291	AMA_NO_filter_01732
aroP_4		Aromatic amino acid transport protein AroP	AMA166_filter_03312	AMA_NO_filter_02956
ureG		Urease accessory protein UreG	AMA166_filter_02001	AMA_NO_filter_01578
group_1052		hypothetical protein	AMA166_filter_02308	AMA_NO_filter_01749
minE		Cell division topological specificity factor	AMA166_filter_02141	AMA_NO_filter_01437
group_1054		hypothetical protein	AMA166_filter_02884	AMA_NO_filter_03026
group_1055		hypothetical protein	AMA166_filter_02690	AMA_NO_filter_02141
group_1056		hypothetical protein	AMA166_filter_01063	AMA_NO_filter_00678
group_1057		hypothetical protein	AMA166_filter_01361	AMA_NO_filter_01189
group_1058		hypothetical protein	AMA166_filter_01583	AMA_NO_filter_02476
mdtE		Multidrug resistance protein MdtE	AMA166_filter_00598	AMA_NO_filter_00554
purD		Phosphoribosylamine--glycine ligase	AMA166_filter_00483	AMA_NO_filter_00439
lrp_2		Leucine-responsive regulatory protein	AMA166_filter_00251	AMA_NO_filter_00215
group_1062		hypothetical protein	AMA166_filter_02961	AMA_NO_filter_02815
group_1063		hypothetical protein	AMA166_filter_00676	AMA_NO_filter_03669
group_1064		hypothetical protein	AMA166_filter_00394	AMA_NO_filter_00350
lpdG		Dihydrolipoyl dehydrogenase	AMA166_filter_00962	AMA_NO_filter_00576
acoA		Acetoin:2,6-dichlorophenolindophenol oxidoreductase subunit alpha	AMA166_filter_03080	AMA_NO_filter_02574
tyrS		Tyrosine--tRNA ligase	AMA166_filter_03323	AMA_NO_filter_03180
group_1068		hypothetical protein	AMA166_filter_03302	AMA_NO_filter_02946
sphX		Protein SphX	AMA166_filter_01300	AMA_NO_filter_01128
obg		GTPase Obg	AMA166_filter_01977	AMA_NO_filter_02001
group_1071		hypothetical protein	AMA166_filter_00114	AMA_NO_filter_00078
gdhB_2		Quinoprotein glucose dehydrogenase B	AMA166_filter_03231	AMA_NO_filter_02874
argS		Arginine--tRNA ligase	AMA166_filter_02277	AMA_NO_filter_01718
group_1074		hypothetical protein	AMA166_filter_01686	AMA_NO_filter_01300
dapE		Succinyl-diaminopimelate desuccinylase	AMA166_filter_01067	AMA_NO_filter_00682
pcaK_1		4-hydroxybenzoate transporter PcaK	AMA166_filter_02672	AMA_NO_filter_02159
lexA_2		LexA repressor	AMA166_filter_01192	AMA_NO_filter_01020
nusB		Transcription antitermination protein NusB	AMA166_filter_02378	AMA_NO_filter_02048
group_1079		hypothetical protein	AMA166_filter_02580	AMA_NO_filter_01868
rplI		50S ribosomal protein L9	AMA166_filter_00469	AMA_NO_filter_00425
group_1081		hypothetical protein	AMA166_filter_00643	AMA_NO_filter_03715
group_1082		hypothetical protein	AMA166_filter_02520	AMA_NO_filter_01808
group_1083		hypothetical protein	AMA166_filter_02470	AMA_NO_filter_01758
mmsA		Methylmalonate-semialdehyde dehydrogenase [acylating]	AMA166_filter_02239	AMA_NO_filter_01680
nadA		Quinolinate synthase A	AMA166_filter_01644	AMA_NO_filter_01258
group_1086		hypothetical protein	AMA166_filter_00976	AMA_NO_filter_00590
ydfG		NADP-dependent 3-hydroxy acid dehydrogenase YdfG	AMA166_filter_01962	AMA_NO_filter_01986
group_1088		hypothetical protein	AMA166_filter_02578	AMA_NO_filter_01866
efp		Elongation factor P	AMA166_filter_01274	AMA_NO_filter_01102
cntO_4		Metal-pseudopaline receptor CntO	AMA166_filter_03289	AMA_NO_filter_02933
purE		N5-carboxyaminoimidazole ribonucleotide mutase	AMA166_filter_03357	AMA_NO_filter_03146
rph		Ribonuclease PH	AMA166_filter_02178	AMA_NO_filter_01619
exoA		Exodeoxyribonuclease	AMA166_filter_02426	AMA_NO_filter_03115
purN		Phosphoribosylglycinamide formyltransferase	AMA166_filter_01904	AMA_NO_filter_01928
group_1095		hypothetical protein	AMA166_filter_00076	AMA_NO_filter_00040
blh_2		Beta-lactamase hydrolase-like protein	AMA166_filter_01187	AMA_NO_filter_03639
group_1097		hypothetical protein	AMA166_filter_00429	AMA_NO_filter_00385
thiE_1		Thiamine-phosphate synthase	AMA166_filter_00579	AMA_NO_filter_00535
dusC		tRNA-dihydrouridine(16) synthase	AMA166_filter_01740	AMA_NO_filter_01354
ptsI		Phosphoenolpyruvate-protein phosphotransferase	AMA166_filter_01501	AMA_NO_filter_02423
group_1100		hypothetical protein	AMA166_filter_03416	AMA_NO_filter_03345
pcaK_2		4-hydroxybenzoate transporter PcaK	AMA166_filter_01563	AMA_NO_filter_02496
group_1102		hypothetical protein	AMA166_filter_03483	AMA_NO_filter_03407
ydiK		Putative transport protein YdiK	AMA166_filter_00789	AMA_NO_filter_00882
group_1104		hypothetical protein	AMA166_filter_01911	AMA_NO_filter_01935
group_1105	iucD_2	L-lysine N6-monooxygenase	AMA166_filter_00012	AMA_NO_filter_03270
group_1106		hypothetical protein	AMA166_filter_00650	AMA_NO_filter_03708
group_1107		hypothetical protein	AMA166_filter_02584	AMA_NO_filter_01872
pnp		Polyribonucleotide nucleotidyltransferase	AMA166_filter_02514	AMA_NO_filter_01802
yfiH		Polyphenol oxidase	AMA166_filter_01787	AMA_NO_filter_01401
group_1110		hypothetical protein	AMA166_filter_03490	AMA_NO_filter_03399
ant1_1		Streptomycin 3''-adenylyltransferase	AMA166_filter_02270	AMA_NO_filter_01711
gloB_2		Hydroxyacylglutathione hydrolase	AMA166_filter_01848	AMA_NO_filter_02979
group_1113		Beta-ketodecanoyl-[acyl-carrier-protein] synthase	AMA166_filter_02674	AMA_NO_filter_02157
group_1114		hypothetical protein	AMA166_filter_01828	AMA_NO_filter_02999
ethR		HTH-type transcriptional regulator EthR	AMA166_filter_03510	AMA_NO_filter_03430
group_1116		hypothetical protein	AMA166_filter_00216	AMA_NO_filter_00180
group_1117		hypothetical protein	AMA166_filter_01725	AMA_NO_filter_01339
aceE		Pyruvate dehydrogenase E1 component	AMA166_filter_02440	AMA_NO_filter_03101
selO		Protein adenylyltransferase SelO	AMA166_filter_01139	AMA_NO_filter_00754
doxA		Naphthalene 1,2-dioxygenase system, ferredoxin component	AMA166_filter_02072	AMA_NO_filter_01506
benM_3		HTH-type transcriptional regulator BenM	AMA166_filter_03136	AMA_NO_filter_02707
group_1122		hypothetical protein	AMA166_filter_00285	AMA_NO_filter_00249
group_1123		hypothetical protein	AMA166_filter_01026	AMA_NO_filter_00640
dnaA		Chromosomal replication initiator protein DnaA	AMA166_filter_03336	AMA_NO_filter_03167
group_1125		hypothetical protein	AMA166_filter_02085	AMA_NO_filter_01493
lexA_1		LexA repressor	AMA166_filter_00253	AMA_NO_filter_00217
group_1127		hypothetical protein	AMA166_filter_02036	AMA_NO_filter_01543
group_1128		hypothetical protein	AMA166_filter_00909	AMA_NO_filter_01003
dapL		LL-diaminopimelate aminotransferase	AMA166_filter_00175	AMA_NO_filter_00139
mmgC_7		Acyl-CoA dehydrogenase	AMA166_filter_02242	AMA_NO_filter_01683
glnH_2		ABC transporter glutamine-binding protein GlnH	AMA166_filter_00243	AMA_NO_filter_00207
group_1132		hypothetical protein	AMA166_filter_02226	AMA_NO_filter_01667
prfC		Peptide chain release factor RF3	AMA166_filter_03129	AMA_NO_filter_02700
group_1134		hypothetical protein	AMA166_filter_00851	AMA_NO_filter_00944
metF		5,10-methylenetetrahydrofolate reductase	AMA166_filter_00632	AMA_NO_filter_03467
group_1136	gltC_2	HTH-type transcriptional regulator GltC	AMA166_filter_03116	AMA_NO_filter_02538
pncB2		Nicotinate phosphoribosyltransferase 2	AMA166_filter_02386	AMA_NO_filter_02040
nimR_3		HTH-type transcriptional regulator NimR	AMA166_filter_03480	AMA_NO_filter_03410
fabR_1		HTH-type transcriptional repressor FabR	AMA166_filter_01312	AMA_NO_filter_01140
tgt		Queuine tRNA-ribosyltransferase	AMA166_filter_01169	AMA_NO_filter_03657
prmC		Release factor glutamine methyltransferase	AMA166_filter_00447	AMA_NO_filter_00403
group_1142		hypothetical protein	AMA166_filter_01081	AMA_NO_filter_00696
rpmF		50S ribosomal protein L32	AMA166_filter_01765	AMA_NO_filter_01379
murF		UDP-N-acetylmuramoyl-tripeptide--D-alanyl-D-alanine ligase	AMA166_filter_00845	AMA_NO_filter_00938
group_1145		hypothetical protein	AMA166_filter_01482	AMA_NO_filter_02404
group_1146		hypothetical protein	AMA166_filter_02575	AMA_NO_filter_01863
galE_2		UDP-glucose 4-epimerase	AMA166_filter_02207	AMA_NO_filter_01648
group_1148		hypothetical protein	AMA166_filter_02845	AMA_NO_filter_03065
ribE		Riboflavin synthase	AMA166_filter_02883	AMA_NO_filter_03027
ppiD		Peptidyl-prolyl cis-trans isomerase D	AMA166_filter_00021	AMA_NO_filter_03279
pac		Penicillin G acylase	AMA166_filter_01597	AMA_NO_filter_02462
group_1152		hypothetical protein	AMA166_filter_03188	AMA_NO_filter_02759
yciB		Intracellular septation protein	AMA166_filter_01177	AMA_NO_filter_03649
group_1154		hypothetical protein	AMA166_filter_03489	AMA_NO_filter_03400
group_1155		hypothetical protein	AMA166_filter_02805	AMA_NO_filter_02318
lgt		Phosphatidylglycerol--prolipoprotein diacylglyceryl transferase	AMA166_filter_02781	AMA_NO_filter_02294
baeR		Transcriptional regulatory protein BaeR	AMA166_filter_01140	AMA_NO_filter_00755
group_1158		hypothetical protein	AMA166_filter_01218	AMA_NO_filter_01046
group_1159		hypothetical protein	AMA166_filter_02042	AMA_NO_filter_01537
mobA		Molybdenum cofactor guanylyltransferase	AMA166_filter_01437	AMA_NO_filter_02359
group_1161	ycaC_3	putative hydrolase YcaC	AMA166_filter_03229	AMA_NO_filter_02872
desA3_1		NADPH-dependent stearoyl-CoA 9-desaturase	AMA166_filter_01310	AMA_NO_filter_01138
group_1163		hypothetical protein	AMA166_filter_01935	AMA_NO_filter_01959
kdpD		Sensor protein KdpD	AMA166_filter_00432	AMA_NO_filter_00388
group_1165		hypothetical protein	AMA166_filter_03099	AMA_NO_filter_02555
group_1166		hypothetical protein	AMA166_filter_02602	AMA_NO_filter_02229
group_1167		hypothetical protein	AMA166_filter_02856	AMA_NO_filter_03054
group_1168		hypothetical protein	AMA166_filter_02902	AMA_NO_filter_03187
yajC		Sec translocon accessory complex subunit YajC	AMA166_filter_01170	AMA_NO_filter_03656
group_1170		hypothetical protein	AMA166_filter_00370	AMA_NO_filter_00326
ssuA_3		Putative aliphatic sulfonates-binding protein	AMA166_filter_02166	AMA_NO_filter_01607
feoB		Fe(2+) transporter FeoB	AMA166_filter_02865	AMA_NO_filter_03045
recF		DNA replication and repair protein RecF	AMA166_filter_03334	AMA_NO_filter_03169
group_1174		hypothetical protein	AMA166_filter_00142	AMA_NO_filter_00106
ispH		4-hydroxy-3-methylbut-2-enyl diphosphate reductase	AMA166_filter_00817	AMA_NO_filter_00910
group_1176		Beta-lactamase OXA-133	AMA166_filter_03120	AMA_NO_filter_02691
group_1177		hypothetical protein	AMA166_filter_00115	AMA_NO_filter_00079
cbbA		Fructose-bisphosphate aldolase	AMA166_filter_00093	AMA_NO_filter_00057
secY		Protein translocase subunit SecY	AMA166_filter_00707	AMA_NO_filter_00800
group_1180		hypothetical protein	AMA166_filter_03536	AMA_NO_filter_03456
fpr_2		Flavodoxin/ferredoxin--NADP reductase	AMA166_filter_01716	AMA_NO_filter_01330
group_1182		hypothetical protein	AMA166_filter_03283	AMA_NO_filter_02927
group_1183		hypothetical protein	AMA166_filter_00520	AMA_NO_filter_00476
group_1184		hypothetical protein	AMA166_filter_03021	AMA_NO_filter_03522
rpsF		30S ribosomal protein S6	AMA166_filter_00467	AMA_NO_filter_00423
bfr_1		Bacterioferritin	AMA166_filter_00823	AMA_NO_filter_00916
yddE_1		putative isomerase YddE	AMA166_filter_00588	AMA_NO_filter_00544
group_1188		hypothetical protein	AMA166_filter_03452	AMA_NO_filter_03309
rlmJ		Ribosomal RNA large subunit methyltransferase J	AMA166_filter_00661	AMA_NO_filter_03684
emrB_2		Colistin resistance protein EmrB	AMA166_filter_03500	AMA_NO_filter_03389
yahB		putative HTH-type transcriptional regulator YahB	AMA166_filter_01403	AMA_NO_filter_03507
group_1192		hypothetical protein	AMA166_filter_01373	AMA_NO_filter_01201
group_1193		hypothetical protein	AMA166_filter_00379	AMA_NO_filter_00335
mdtA_2		Multidrug resistance protein MdtA	AMA166_filter_02323	AMA_NO_filter_02103
group_1195		hypothetical protein	AMA166_filter_03603	AMA_NO_filter_03801
group_1196		hypothetical protein	AMA166_filter_01433	AMA_NO_filter_02355
group_1197		hypothetical protein	AMA166_filter_02438	AMA_NO_filter_03103
ompA_1		Outer membrane protein A	AMA166_filter_01986	AMA_NO_filter_01593
sbnF		2-[(L-alanin-3-ylcarbamoyl)methyl]-3-(2-aminoethylcarbamoyl)-2-hydroxypropanoate synthase	AMA166_filter_00010	AMA_NO_filter_03268
group_1200		hypothetical protein	AMA166_filter_02118	AMA_NO_filter_01460
czcB		Cobalt-zinc-cadmium resistance protein CzcB	AMA166_filter_00863	AMA_NO_filter_00957
group_1202		hypothetical protein	AMA166_filter_02504	AMA_NO_filter_01792
ssuB_1		Aliphatic sulfonates import ATP-binding protein SsuB	AMA166_filter_02162	AMA_NO_filter_01603
group_1204		hypothetical protein	AMA166_filter_00254	AMA_NO_filter_00218
group_1205		hypothetical protein	AMA166_filter_00614	AMA_NO_filter_03485
catB		Muconate cycloisomerase 1	AMA166_filter_01604	AMA_NO_filter_02455
tam		Trans-aconitate 2-methyltransferase	AMA166_filter_01757	AMA_NO_filter_01371
group_1208		hypothetical protein	AMA166_filter_00768	AMA_NO_filter_00861
group_1209		hypothetical protein	AMA166_filter_03415	AMA_NO_filter_03346
xcpX		Type II secretion system protein K	AMA166_filter_00073	AMA_NO_filter_00037
ompA_2		Outer membrane protein A	AMA166_filter_03014	AMA_NO_filter_03529
pcaH		Protocatechuate 3,4-dioxygenase beta chain	AMA166_filter_01565	AMA_NO_filter_02494
nhaP		Na(+)/H(+) antiporter NhaP	AMA166_filter_00956	AMA_NO_filter_00570
group_1214		hypothetical protein	AMA166_filter_00503	AMA_NO_filter_00459
group_1215		Putative cytokinin riboside 5'-monophosphate phosphoribohydrolase	AMA166_filter_00744	AMA_NO_filter_00837
uup		ABC transporter ATP-binding protein uup	AMA166_filter_02809	AMA_NO_filter_02322
group_1217		IS5 family transposase IS4811	AMA166_filter_00020	AMA_NO_filter_03278
aac		Aminoglycoside 2'-N-acetyltransferase	AMA166_filter_02936	AMA_NO_filter_03221
mraY		Phospho-N-acetylmuramoyl-pentapeptide-transferase	AMA166_filter_00844	AMA_NO_filter_00937
group_1220		hypothetical protein	AMA166_filter_01395	AMA_NO_filter_01223
group_1221		hypothetical protein	AMA166_filter_00945	AMA_NO_filter_03375
gcvA_1		Glycine cleavage system transcriptional activator	AMA166_filter_01260	AMA_NO_filter_01088
ppiC		Peptidyl-prolyl cis-trans isomerase C	AMA166_filter_01090	AMA_NO_filter_00705
group_1224		hypothetical protein	AMA166_filter_02953	AMA_NO_filter_02823
citN		Citrate transporter	AMA166_filter_02013	AMA_NO_filter_01566
fabI		Enoyl-[acyl-carrier-protein] reductase [NADH] FabI	AMA166_filter_02729	AMA_NO_filter_02242
hipO		Hippurate hydrolase	AMA166_filter_01922	AMA_NO_filter_01946
group_1228		putative HTH-type transcriptional regulator	AMA166_filter_01444	AMA_NO_filter_02366
parA		Chromosome partitioning protein ParA	AMA166_filter_02263	AMA_NO_filter_01704
fabB_2		3-oxoacyl-[acyl-carrier-protein] synthase 1	AMA166_filter_02222	AMA_NO_filter_01663
yfcG_2		Disulfide-bond oxidoreductase YfcG	AMA166_filter_03168	AMA_NO_filter_02739
aprA		Adenylylsulfate reductase subunit alpha	AMA166_filter_03098	AMA_NO_filter_02556
group_1233		hypothetical protein	AMA166_filter_00267	AMA_NO_filter_00231
nusG		Transcription termination/antitermination protein NusG	AMA166_filter_02593	AMA_NO_filter_01881
group_1235		hypothetical protein	AMA166_filter_01272	AMA_NO_filter_01100
hda		DnaA regulatory inactivator Hda	AMA166_filter_01907	AMA_NO_filter_01931
antA_2		Anthranilate 1,2-dioxygenase large subunit	AMA166_filter_03398	AMA_NO_filter_03232
tauB_2		Taurine import ATP-binding protein TauB	AMA166_filter_03102	AMA_NO_filter_02552
astC_1		Succinylornithine transaminase	AMA166_filter_00780	AMA_NO_filter_00873
group_1240		hypothetical protein	AMA166_filter_02747	AMA_NO_filter_02260
group_1241		hypothetical protein	AMA166_filter_03194	AMA_NO_filter_02765
group_1242		hypothetical protein	AMA166_filter_02840	AMA_NO_filter_03070
gabP_3		GABA permease	AMA166_filter_00930	AMA_NO_filter_03360
ydjA		Putative NAD(P)H nitroreductase YdjA	AMA166_filter_00554	AMA_NO_filter_00510
outO		Type 4 prepilin-like proteins leader peptide-processing enzyme	AMA166_filter_02547	AMA_NO_filter_01835
group_1246		hypothetical protein	AMA166_filter_03427	AMA_NO_filter_03334
rcsC_1		Sensor histidine kinase RcsC	AMA166_filter_00248	AMA_NO_filter_00212
group_1248		hypothetical protein	AMA166_filter_01871	AMA_NO_filter_01895
btuB_5		Vitamin B12 transporter BtuB	AMA166_filter_03465	AMA_NO_filter_03296
tetR		Tetracycline repressor protein class B from transposon Tn10	AMA166_filter_02897	AMA_NO_filter_03182
group_1251		hypothetical protein	AMA166_filter_01011	AMA_NO_filter_00625
glnH_1		ABC transporter glutamine-binding protein GlnH	AMA166_filter_00242	AMA_NO_filter_00206
phnO		Aminoalkylphosphonate N-acetyltransferase	AMA166_filter_02696	AMA_NO_filter_02135
group_1254		hypothetical protein	AMA166_filter_00206	AMA_NO_filter_00170
purL		Phosphoribosylformylglycinamidine synthase	AMA166_filter_01926	AMA_NO_filter_01950
group_1256		hypothetical protein	AMA166_filter_02359	AMA_NO_filter_02067
group_1257		hypothetical protein	AMA166_filter_03553	AMA_NO_filter_03549
purC		Phosphoribosylaminoimidazole-succinocarboxamide synthase	AMA166_filter_02348	AMA_NO_filter_02078
htrL		Protein HtrL	AMA166_filter_01155	AMA_NO_filter_00770
cntA		Carnitine monooxygenase oxygenase subunit	AMA166_filter_01798	AMA_NO_filter_01412
thadh_1		L-threo-3-hydroxyaspartate ammonia-lyase	AMA166_filter_01239	AMA_NO_filter_01067
group_1262		hypothetical protein	AMA166_filter_01983	AMA_NO_filter_02007
group_1263		hypothetical protein	AMA166_filter_02554	AMA_NO_filter_01842
group_1264		Acetyltransferase	AMA166_filter_01484	AMA_NO_filter_02406
citG		2-(5''-triphosphoribosyl)-3'-dephosphocoenzyme-A synthase	AMA166_filter_00223	AMA_NO_filter_00187
dmlR_12		HTH-type transcriptional regulator DmlR	AMA166_filter_03230	AMA_NO_filter_02873
acrB		Multidrug efflux pump subunit AcrB	AMA166_filter_03516	AMA_NO_filter_03436
group_1268		hypothetical protein	AMA166_filter_03062	AMA_NO_filter_02592
gltK		Glutamate/aspartate import permease protein GltK	AMA166_filter_00154	AMA_NO_filter_00118
cntB		Carnitine monooxygenase reductase subunit	AMA166_filter_01800	AMA_NO_filter_01414
cidB_1		Holin-like protein CidB	AMA166_filter_00229	AMA_NO_filter_00193
yadG		putative ABC transporter ATP-binding protein YadG	AMA166_filter_00607	AMA_NO_filter_00563
group_1273		hypothetical protein	AMA166_filter_00002	AMA_NO_filter_03260
group_1274		hypothetical protein	AMA166_filter_01251	AMA_NO_filter_01079
calB_2		Coniferyl aldehyde dehydrogenase	AMA166_filter_03210	AMA_NO_filter_02853
ssuB_2		Aliphatic sulfonates import ATP-binding protein SsuB	AMA166_filter_03001	AMA_NO_filter_02775
group_1277		hypothetical protein	AMA166_filter_01209	AMA_NO_filter_01037
amiE		N-acetylmuramyl-L-alanine amidase	AMA166_filter_02516	AMA_NO_filter_01804
comEC		ComE operon protein 3	AMA166_filter_01900	AMA_NO_filter_01924
folP_2		Dihydropteroate synthase	AMA166_filter_03615	AMA_NO_filter_03857
hcp1		Protein hcp1	AMA166_filter_03007	AMA_NO_filter_03536
tusE		Sulfurtransferase TusE	AMA166_filter_01447	AMA_NO_filter_02369
yclP		Petrobactin import ATP-binding protein YclP	AMA166_filter_01230	AMA_NO_filter_01058
yjjV		putative metal-dependent hydrolase YjjV	AMA166_filter_03132	AMA_NO_filter_02703
namA_1		NADPH dehydrogenase	AMA166_filter_01086	AMA_NO_filter_00701
ubiG		Ubiquinone biosynthesis O-methyltransferase	AMA166_filter_02172	AMA_NO_filter_01613
rnhB		Ribonuclease HII	AMA166_filter_02708	AMA_NO_filter_02123
pal_1		Peptidoglycan-associated lipoprotein	AMA166_filter_01916	AMA_NO_filter_01940
pao		Pseudooxynicotine oxidase	AMA166_filter_03512	AMA_NO_filter_03432
group_1290		hypothetical protein	AMA166_filter_02071	AMA_NO_filter_01507
nrdR		Transcriptional repressor NrdR	AMA166_filter_02886	AMA_NO_filter_03024
group_1292		hypothetical protein	AMA166_filter_03406	AMA_NO_filter_03224
group_1293		hypothetical protein	AMA166_filter_01620	AMA_NO_filter_01234
group_1294		hypothetical protein	AMA166_filter_01595	AMA_NO_filter_02464
group_1295		hypothetical protein	AMA166_filter_01385	AMA_NO_filter_01213
ybaN		Inner membrane protein YbaN	AMA166_filter_01064	AMA_NO_filter_00679
rhaS_8		HTH-type transcriptional activator RhaS	AMA166_filter_03093	AMA_NO_filter_02561
paaA		1,2-phenylacetyl-CoA epoxidase, subunit A	AMA166_filter_00344	AMA_NO_filter_00308
group_1299		hypothetical protein	AMA166_filter_01074	AMA_NO_filter_00689
group_13		hypothetical protein	AMA166_filter_03006	AMA_NO_filter_03537
hfq		RNA-binding protein Hfq	AMA166_filter_00407	AMA_NO_filter_00363
kdpB		Potassium-transporting ATPase ATP-binding subunit	AMA166_filter_00434	AMA_NO_filter_00390
ttuB_3		Putative tartrate transporter	AMA166_filter_03470	AMA_NO_filter_03420
tgnB		Flavin-dependent trigonelline monooxygenase, oxygenase component	AMA166_filter_00318	AMA_NO_filter_00282
maeA		NAD-dependent malic enzyme	AMA166_filter_02278	AMA_NO_filter_01719
group_1305		hypothetical protein	AMA166_filter_01793	AMA_NO_filter_01407
group_1306		hypothetical protein	AMA166_filter_03057	AMA_NO_filter_02597
yfeX_1		Dye-decolorizing peroxidase YfeX	AMA166_filter_02280	AMA_NO_filter_01721
rpsH		30S ribosomal protein S8	AMA166_filter_00713	AMA_NO_filter_00806
ygaZ		Inner membrane protein YgaZ	AMA166_filter_00170	AMA_NO_filter_00134
hscB		Co-chaperone protein HscB	AMA166_filter_00029	AMA_NO_filter_03287
pta		Phosphate acetyltransferase	AMA166_filter_02760	AMA_NO_filter_02273
group_1312		hypothetical protein	AMA166_filter_01515	AMA_NO_filter_02438
cmk		Cytidylate kinase	AMA166_filter_00067	AMA_NO_filter_00031
group_1314		hypothetical protein	AMA166_filter_03100	AMA_NO_filter_02554
waaA		3-deoxy-D-manno-octulosonic acid transferase	AMA166_filter_02456	AMA_NO_filter_03085
rcsC_2		Sensor histidine kinase RcsC	AMA166_filter_00249	AMA_NO_filter_00213
group_1317		hypothetical protein	AMA166_filter_02692	AMA_NO_filter_02139
mlaF		Intermembrane phospholipid transport system ATP-binding protein MlaF	AMA166_filter_00750	AMA_NO_filter_00843
group_1319		hypothetical protein	AMA166_filter_03347	AMA_NO_filter_03156
cysQ		3'(2'),5'-bisphosphate nucleotidase CysQ	AMA166_filter_00042	AMA_NO_filter_00006
group_1321		hypothetical protein	AMA166_filter_01774	AMA_NO_filter_01388
group_1322		hypothetical protein	AMA166_filter_00603	AMA_NO_filter_00559
yveA		Aspartate-proton symporter	AMA166_filter_00347	AMA_NO_filter_00311
fepC		Ferric enterobactin transport ATP-binding protein FepC	AMA166_filter_03478	AMA_NO_filter_03412
group_1325		hypothetical protein	AMA166_filter_00680	AMA_NO_filter_03665
pliG		Inhibitor of g-type lysozyme	AMA166_filter_00368	AMA_NO_filter_03789
kdsC		3-deoxy-D-manno-octulosonate 8-phosphate phosphatase KdsC	AMA166_filter_02944	AMA_NO_filter_02832
kmo		Kynurenine 3-monooxygenase	AMA166_filter_02526	AMA_NO_filter_01814
group_1329		hypothetical protein	AMA166_filter_02275	AMA_NO_filter_01716
bacC_1		Dihydroanticapsin 7-dehydrogenase	AMA166_filter_00291	AMA_NO_filter_00255
liuE		3-hydroxy-3-isohexenylglutaryl-CoA/hydroxy-methylglutaryl-CoA lyase	AMA166_filter_00278	AMA_NO_filter_00242
mmgC_5		Acyl-CoA dehydrogenase	AMA166_filter_00699	AMA_NO_filter_00792
group_1333		hypothetical protein	AMA166_filter_00261	AMA_NO_filter_00225
pqiB		Intermembrane transport protein PqiB	AMA166_filter_00497	AMA_NO_filter_00453
group_1335		hypothetical protein	AMA166_filter_01380	AMA_NO_filter_01208
yrdA_2		Protein YrdA	AMA166_filter_01289	AMA_NO_filter_01117
group_1337		hypothetical protein	AMA166_filter_01908	AMA_NO_filter_01932
recG		ATP-dependent DNA helicase RecG	AMA166_filter_00741	AMA_NO_filter_00834
tatA		Sec-independent protein translocase protein TatA	AMA166_filter_02775	AMA_NO_filter_02288
group_1340		putative glycosyltransferase	AMA166_filter_01887	AMA_NO_filter_01911
dapA_1		4-hydroxy-tetrahydrodipicolinate synthase	AMA166_filter_00357	AMA_NO_filter_00321
fkpB		FKBP-type 16 kDa peptidyl-prolyl cis-trans isomerase	AMA166_filter_02155	AMA_NO_filter_01596
group_1343		hypothetical protein	AMA166_filter_02855	AMA_NO_filter_03055
group_1344		hypothetical protein	AMA166_filter_02948	AMA_NO_filter_02828
gloB_1		Hydroxyacylglutathione hydrolase GloB	AMA166_filter_00487	AMA_NO_filter_00443
group_1346		hypothetical protein	AMA166_filter_03435	AMA_NO_filter_03326
ada		Bifunctional transcriptional activator/DNA repair enzyme Ada	AMA166_filter_02561	AMA_NO_filter_01849
group_1348		hypothetical protein	AMA166_filter_00788	AMA_NO_filter_00881
group_1349		hypothetical protein	AMA166_filter_00490	AMA_NO_filter_00446
yhjE		Inner membrane metabolite transport protein YhjE	AMA166_filter_01118	AMA_NO_filter_00733
group_1351		Thioredoxin C-2	AMA166_filter_03181	AMA_NO_filter_02752
dxs		1-deoxy-D-xylulose-5-phosphate synthase	AMA166_filter_00753	AMA_NO_filter_00846
recR		Recombination protein RecR	AMA166_filter_03064	AMA_NO_filter_02590
group_1354		hypothetical protein	AMA166_filter_01368	AMA_NO_filter_01196
group_1355		hypothetical protein	AMA166_filter_01488	AMA_NO_filter_02410
group_1356		hypothetical protein	AMA166_filter_02923	AMA_NO_filter_03208
abaI		Acyl-homoserine-lactone synthase	AMA166_filter_02246	AMA_NO_filter_01687
group_1358		hypothetical protein	AMA166_filter_03443	AMA_NO_filter_03318
kefF_1		Glutathione-regulated potassium-efflux system ancillary protein KefF	AMA166_filter_01029	AMA_NO_filter_00643
rpoD		RNA polymerase sigma factor RpoD	AMA166_filter_00975	AMA_NO_filter_00589
group_1361		hypothetical protein	AMA166_filter_03530	AMA_NO_filter_03450
group_1362		hypothetical protein	AMA166_filter_01718	AMA_NO_filter_01332
group_1363		hypothetical protein	AMA166_filter_02307	AMA_NO_filter_01748
gltP_1		Proton/glutamate-aspartate symporter	AMA166_filter_00736	AMA_NO_filter_00829
rpiA		Ribose-5-phosphate isomerase A	AMA166_filter_01535	AMA_NO_filter_02524
group_1366		hypothetical protein	AMA166_filter_00415	AMA_NO_filter_00371
fhuA		Ferrichrome outer membrane transporter/phage receptor	AMA166_filter_02444	AMA_NO_filter_03097
ndh		NADH dehydrogenase	AMA166_filter_01335	AMA_NO_filter_01163
group_1369		hypothetical protein	AMA166_filter_01866	AMA_NO_filter_01890
group_1370		hypothetical protein	AMA166_filter_01472	AMA_NO_filter_02394
glxR_2		2-hydroxy-3-oxopropionate reductase	AMA166_filter_03471	AMA_NO_filter_03419
ileS		Isoleucine--tRNA ligase	AMA166_filter_02157	AMA_NO_filter_01598
teaD		TRAP-T-associated universal stress protein TeaD	AMA166_filter_01817	AMA_NO_filter_03010
group_1374		hypothetical protein	AMA166_filter_00585	AMA_NO_filter_00541
pal_2		Peptidoglycan-associated lipoprotein	AMA166_filter_02687	AMA_NO_filter_02144
dctA_3		Aerobic C4-dicarboxylate transport protein	AMA166_filter_02082	AMA_NO_filter_01496
cstA		Peptide transporter CstA	AMA166_filter_01273	AMA_NO_filter_01101
nfuA		Fe/S biogenesis protein NfuA	AMA166_filter_02038	AMA_NO_filter_01541
group_1379		hypothetical protein	AMA166_filter_01342	AMA_NO_filter_01170
group_1380		hypothetical protein	AMA166_filter_01894	AMA_NO_filter_01918
acoB		Acetoin:2,6-dichlorophenolindophenol oxidoreductase subunit beta	AMA166_filter_03081	AMA_NO_filter_02573
group_1382	iutA_1	Ferric aerobactin receptor	AMA166_filter_00006	AMA_NO_filter_03264
group_1383		hypothetical protein	AMA166_filter_00947	AMA_NO_filter_03377
lysP		Lysine-specific permease	AMA166_filter_01096	AMA_NO_filter_00711
clpP		ATP-dependent Clp protease proteolytic subunit	AMA166_filter_02765	AMA_NO_filter_02278
group_1386		hypothetical protein	AMA166_filter_00373	AMA_NO_filter_00329
cmpR_3		HTH-type transcriptional activator CmpR	AMA166_filter_02829	AMA_NO_filter_02342
group_1388		hypothetical protein	AMA166_filter_02557	AMA_NO_filter_01845
group_1389		hypothetical protein	AMA166_filter_02305	AMA_NO_filter_01746
bepA_2		Beta-barrel assembly-enhancing protease	AMA166_filter_01782	AMA_NO_filter_01396
dmlR_7		HTH-type transcriptional regulator DmlR	AMA166_filter_01283	AMA_NO_filter_01111
group_1392		Peptidyl-prolyl cis-trans isomerase cyp18	AMA166_filter_00402	AMA_NO_filter_00358
def_1		Peptide deformylase	AMA166_filter_02057	AMA_NO_filter_01522
group_1394		hypothetical protein	AMA166_filter_00041	AMA_NO_filter_00005
hcaR_1		Hca operon transcriptional activator HcaR	AMA166_filter_00917	AMA_NO_filter_01011
tsaB		tRNA threonylcarbamoyladenosine biosynthesis protein TsaB	AMA166_filter_01630	AMA_NO_filter_01244
secG		Protein-export membrane protein SecG	AMA166_filter_02543	AMA_NO_filter_01831
xanP		Xanthine permease XanP	AMA166_filter_01094	AMA_NO_filter_00709
group_1399		hypothetical protein	AMA166_filter_02065	AMA_NO_filter_01513
group_1400		hypothetical protein	AMA166_filter_00149	AMA_NO_filter_00113
group_1401		hypothetical protein	AMA166_filter_03429	AMA_NO_filter_03332
group_1402		hypothetical protein	AMA166_filter_01934	AMA_NO_filter_01958
glmU		Bifunctional protein GlmU	AMA166_filter_02375	AMA_NO_filter_02051
purF		Amidophosphoribosyltransferase	AMA166_filter_00547	AMA_NO_filter_00503
emrY		putative multidrug resistance protein EmrY	AMA166_filter_03257	AMA_NO_filter_02901
group_1406		Putative universal stress protein	AMA166_filter_01493	AMA_NO_filter_02415
group_1407		hypothetical protein	AMA166_filter_00604	AMA_NO_filter_00560
group_1408		hypothetical protein	AMA166_filter_03596	AMA_NO_filter_03568
lapB		Lipopolysaccharide assembly protein B	AMA166_filter_02743	AMA_NO_filter_02256
topA_1		DNA topoisomerase 1	AMA166_filter_02804	AMA_NO_filter_02317
group_1411		hypothetical protein	AMA166_filter_02356	AMA_NO_filter_02070
group_1412		hypothetical protein	AMA166_filter_00905	AMA_NO_filter_00999
group_1413		hypothetical protein	AMA166_filter_02361	AMA_NO_filter_02065
group_1414		hypothetical protein	AMA166_filter_03367	AMA_NO_filter_03136
group_1415		hypothetical protein	AMA166_filter_01639	AMA_NO_filter_01253
group_1416		hypothetical protein	AMA166_filter_03265	AMA_NO_filter_02909
rubB_1		Rubredoxin-NAD(+) reductase	AMA166_filter_01255	AMA_NO_filter_01083
group_1418		hypothetical protein	AMA166_filter_02623	AMA_NO_filter_02208
group_1419		hypothetical protein	AMA166_filter_02488	AMA_NO_filter_01776
group_1420		hypothetical protein	AMA166_filter_00074	AMA_NO_filter_00038
group_1421		hypothetical protein	AMA166_filter_02084	AMA_NO_filter_01494
lldD		L-lactate dehydrogenase	AMA166_filter_02211	AMA_NO_filter_01652
rplQ		50S ribosomal protein L17	AMA166_filter_00701	AMA_NO_filter_00794
group_1424		hypothetical protein	AMA166_filter_02468	AMA_NO_filter_01756
group_1425		hypothetical protein	AMA166_filter_03422	AMA_NO_filter_03339
rnd_2		Ribonuclease D	AMA166_filter_03065	AMA_NO_filter_02589
glcB		Malate synthase G	AMA166_filter_00058	AMA_NO_filter_00022
group_1428		hypothetical protein	AMA166_filter_00630	AMA_NO_filter_03469
astC_2		Succinylornithine transaminase	AMA166_filter_03320	AMA_NO_filter_02964
group_1430		hypothetical protein	AMA166_filter_00571	AMA_NO_filter_00527
group_1431		hypothetical protein	AMA166_filter_02327	AMA_NO_filter_02099
group_1432		hypothetical protein	AMA166_filter_01321	AMA_NO_filter_01149
aroE		Shikimate dehydrogenase (NADP(+))	AMA166_filter_00756	AMA_NO_filter_00849
group_1434		hypothetical protein	AMA166_filter_02991	AMA_NO_filter_02785
group_1435		putative Fe(2+)-trafficking protein	AMA166_filter_02851	AMA_NO_filter_03059
nuoJ		NADH-quinone oxidoreductase subunit J	AMA166_filter_01708	AMA_NO_filter_01322
group_1437		hypothetical protein	AMA166_filter_01214	AMA_NO_filter_01042
ung		Uracil-DNA glycosylase	AMA166_filter_00071	AMA_NO_filter_00035
rppH		RNA pyrophosphohydrolase	AMA166_filter_02464	AMA_NO_filter_01752
ppk_2		Polyphosphate kinase	AMA166_filter_03389	AMA_NO_filter_03241
acrA		Multidrug efflux pump subunit AcrA	AMA166_filter_00993	AMA_NO_filter_00607
group_1442		hypothetical protein	AMA166_filter_01159	AMA_NO_filter_00774
group_1443		hypothetical protein	AMA166_filter_00915	AMA_NO_filter_01009
group_1444		hypothetical protein	AMA166_filter_03078	AMA_NO_filter_02576
nadX		L-aspartate dehydrogenase	AMA166_filter_02062	AMA_NO_filter_01516
group_1446		hypothetical protein	AMA166_filter_02915	AMA_NO_filter_03200
group_1447		hypothetical protein	AMA166_filter_02392	AMA_NO_filter_02034
ata		Adhesin Ata autotransporter	AMA166_filter_01987	AMA_NO_filter_01592
accA_1		Acetyl-coenzyme A carboxylase carboxyl transferase subunit alpha	AMA166_filter_03183	AMA_NO_filter_02754
hyi		Hydroxypyruvate isomerase	AMA166_filter_03147	AMA_NO_filter_02718
deaD		ATP-dependent RNA helicase DeaD	AMA166_filter_00751	AMA_NO_filter_00844
mlaD		Intermembrane phospholipid transport system binding protein MlaD	AMA166_filter_00748	AMA_NO_filter_00841
erpA		Iron-sulfur cluster insertion protein ErpA	AMA166_filter_03326	AMA_NO_filter_03177
ptsP		Phosphoenolpyruvate-dependent phosphotransferase system	AMA166_filter_02465	AMA_NO_filter_01753
group_1455		hypothetical protein	AMA166_filter_00830	AMA_NO_filter_00923
group_1456		hypothetical protein	AMA166_filter_02407	AMA_NO_filter_02019
phaC_2		Poly(3-hydroxyalkanoate) polymerase subunit PhaC	AMA166_filter_03060	AMA_NO_filter_02594
rep_1		ATP-dependent DNA helicase Rep	AMA166_filter_02134	AMA_NO_filter_01444
thiG		Thiazole synthase	AMA166_filter_00562	AMA_NO_filter_00518
group_1460		hypothetical protein	AMA166_filter_03378	AMA_NO_filter_03252
group_1461		hypothetical protein	AMA166_filter_00765	AMA_NO_filter_00858
group_1462		hypothetical protein	AMA166_filter_00602	AMA_NO_filter_00558
betI_2		HTH-type transcriptional regulator BetI	AMA166_filter_02089	AMA_NO_filter_01489
group_1464		putative protein	AMA166_filter_00307	AMA_NO_filter_00271
group_1465		hypothetical protein	AMA166_filter_01412	AMA_NO_filter_03498
group_1466		hypothetical protein	AMA166_filter_02318	AMA_NO_filter_02108
hisF		Imidazole glycerol phosphate synthase subunit HisF	AMA166_filter_00894	AMA_NO_filter_00988
groS		10 kDa chaperonin	AMA166_filter_01845	AMA_NO_filter_02982
benC		Benzoate 1,2-dioxygenase electron transfer component	AMA166_filter_02669	AMA_NO_filter_02162
gcd		Quinoprotein glucose dehydrogenase	AMA166_filter_01106	AMA_NO_filter_00721
group_1471		hypothetical protein	AMA166_filter_01578	AMA_NO_filter_02481
rhaS_5		HTH-type transcriptional activator RhaS	AMA166_filter_01024	AMA_NO_filter_00638
ppsA		Phosphoenolpyruvate synthase	AMA166_filter_00460	AMA_NO_filter_00416
sucB		Dihydrolipoyllysine-residue succinyltransferase component of 2-oxoglutarate dehydrogenase complex	AMA166_filter_00963	AMA_NO_filter_00577
group_1475		hypothetical protein	AMA166_filter_01717	AMA_NO_filter_01331
hchA_1		Protein/nucleic acid deglycase HchA	AMA166_filter_00449	AMA_NO_filter_00405
group_1477		hypothetical protein	AMA166_filter_02022	AMA_NO_filter_01557
phoB		Phosphate regulon transcriptional regulatory protein PhoB	AMA166_filter_02394	AMA_NO_filter_02032
umuC_2		Protein UmuC	AMA166_filter_01430	AMA_NO_filter_02352
group_1480		hypothetical protein	AMA166_filter_01199	AMA_NO_filter_01027
group_1481		hypothetical protein	AMA166_filter_01066	AMA_NO_filter_00681
rhtC_1		Threonine efflux protein	AMA166_filter_00240	AMA_NO_filter_00204
paaJ		3-oxoadipyl-CoA/3-oxo-5,6-dehydrosuberyl-CoA thiolase	AMA166_filter_00336	AMA_NO_filter_00300
ubiC		Chorismate pyruvate-lyase	AMA166_filter_00647	AMA_NO_filter_03711
glnD		Bifunctional uridylyltransferase/uridylyl-removing enzyme	AMA166_filter_00174	AMA_NO_filter_00138
group_1486		hypothetical protein	AMA166_filter_01720	AMA_NO_filter_01334
aacC1		Gentamicin 3-N-acetyltransferase	AMA166_filter_03601	AMA_NO_filter_03799
ureA		Urease subunit gamma	AMA166_filter_02006	AMA_NO_filter_01573
leuE_4		Leucine efflux protein	AMA166_filter_02810	AMA_NO_filter_02323
mgtA_2		Magnesium-transporting ATPase, P-type 1	AMA166_filter_01397	AMA_NO_filter_03513
rplJ		50S ribosomal protein L10	AMA166_filter_02590	AMA_NO_filter_01878
murJ		putative lipid II flippase MurJ	AMA166_filter_02184	AMA_NO_filter_01625
miaB		tRNA-2-methylthio-N(6)-dimethylallyladenosine synthase	AMA166_filter_00668	AMA_NO_filter_03677
group_1494		hypothetical protein	AMA166_filter_01181	AMA_NO_filter_03645
htrE_2		Outer membrane usher protein HtrE	AMA166_filter_03372	AMA_NO_filter_03258
ppa		Inorganic pyrophosphatase	AMA166_filter_02914	AMA_NO_filter_03199
group_1497		hypothetical protein	AMA166_filter_01396	AMA_NO_filter_01224
ampC		Beta-lactamase	AMA166_filter_01211	AMA_NO_filter_01039
mreC		Cell shape-determining protein MreC	AMA166_filter_01038	AMA_NO_filter_00652
group_15		hypothetical protein	AMA166_filter_03255	AMA_NO_filter_02898
group_1500		hypothetical protein	AMA166_filter_01150	AMA_NO_filter_00765
phnX		Phosphonoacetaldehyde hydrolase	AMA166_filter_00302	AMA_NO_filter_00266
rplV		50S ribosomal protein L22	AMA166_filter_00722	AMA_NO_filter_00815
group_1503		hypothetical protein	AMA166_filter_03379	AMA_NO_filter_03251
rplK		50S ribosomal protein L11	AMA166_filter_02592	AMA_NO_filter_01880
ltxB		Leukotoxin export ATP-binding protein LtxB	AMA166_filter_02949	AMA_NO_filter_02827
pcaU		Pca operon regulatory protein	AMA166_filter_01575	AMA_NO_filter_02484
astE		Succinylglutamate desuccinylase	AMA166_filter_00776	AMA_NO_filter_00869
group_1508		hypothetical protein	AMA166_filter_00161	AMA_NO_filter_00125
rutF		FMN reductase (NADH) RutF	AMA166_filter_01669	AMA_NO_filter_01283
qseB_1		Transcriptional regulatory protein QseB	AMA166_filter_00582	AMA_NO_filter_00538
trmR		tRNA 5-hydroxyuridine methyltransferase	AMA166_filter_02678	AMA_NO_filter_02153
dhbF		Dimodular nonribosomal peptide synthase	AMA166_filter_02254	AMA_NO_filter_01695
amtB_2		Ammonia channel	AMA166_filter_02887	AMA_NO_filter_03023
bauC_1		Putative 3-oxopropanoate dehydrogenase	AMA166_filter_00529	AMA_NO_filter_00485
group_1515		hypothetical protein	AMA166_filter_00874	AMA_NO_filter_00968
degQ		Periplasmic pH-dependent serine endoprotease DegQ	AMA166_filter_01951	AMA_NO_filter_01975
pucI		putative allantoin permease	AMA166_filter_00200	AMA_NO_filter_00164
group_1518	norG_4	HTH-type transcriptional regulator NorG	AMA166_filter_01445	AMA_NO_filter_02367
moaA		GTP 3',8-cyclase	AMA166_filter_01439	AMA_NO_filter_02361
qseC_1		Sensor protein QseC	AMA166_filter_00581	AMA_NO_filter_00537
sacA		UDP-N-acetylglucosamine 2-epimerase	AMA166_filter_01343	AMA_NO_filter_01171
group_1522		Beta-lactamase OXA-133	AMA166_filter_00124	AMA_NO_filter_00088
group_1523		hypothetical protein	AMA166_filter_01243	AMA_NO_filter_01071
anmK		Anhydro-N-acetylmuramic acid kinase	AMA166_filter_03324	AMA_NO_filter_03179
group_1525		hypothetical protein	AMA166_filter_03128	AMA_NO_filter_02699
accA1_1		Acetyl-/propionyl-coenzyme A carboxylase alpha chain	AMA166_filter_00277	AMA_NO_filter_00241
group_1527		hypothetical protein	AMA166_filter_01333	AMA_NO_filter_01161
degS		Serine endoprotease DegS	AMA166_filter_00637	AMA_NO_filter_03462
surA		Chaperone SurA	AMA166_filter_00092	AMA_NO_filter_00056
naiP_2		Putative niacin/nicotinamide transporter NaiP	AMA166_filter_02919	AMA_NO_filter_03204
group_1531		hypothetical protein	AMA166_filter_02736	AMA_NO_filter_02249
group_1532		hypothetical protein	AMA166_filter_03572	AMA_NO_filter_03592
rplO		50S ribosomal protein L15	AMA166_filter_00708	AMA_NO_filter_00801
group_1534		hypothetical protein	AMA166_filter_03068	AMA_NO_filter_02586
group_1535		hypothetical protein	AMA166_filter_02619	AMA_NO_filter_02212
group_1536		hypothetical protein	AMA166_filter_02894	AMA_NO_filter_03016
group_1537		hypothetical protein	AMA166_filter_02637	AMA_NO_filter_02194
styA		Styrene monooxygenase StyA	AMA166_filter_03404	AMA_NO_filter_03226
cysN		Sulfate adenylyltransferase subunit 1	AMA166_filter_02016	AMA_NO_filter_01563
group_1540		hypothetical protein	AMA166_filter_00769	AMA_NO_filter_00862
kdsD		Arabinose 5-phosphate isomerase KdsD	AMA166_filter_02943	AMA_NO_filter_02833
ves		Protein Ves	AMA166_filter_02365	AMA_NO_filter_02061
icaB		Poly-beta-1,6-N-acetyl-D-glucosamine N-deacetylase	AMA166_filter_01160	AMA_NO_filter_00775
group_1544		hypothetical protein	AMA166_filter_03531	AMA_NO_filter_03451
ihfB		Integration host factor subunit beta	AMA166_filter_00065	AMA_NO_filter_00029
group_1546		hypothetical protein	AMA166_filter_03566	AMA_NO_filter_03598
group_1547		hypothetical protein	AMA166_filter_00998	AMA_NO_filter_00612
group_1548		hypothetical protein	AMA166_filter_00867	AMA_NO_filter_00961
hutI		Imidazolonepropionase	AMA166_filter_02369	AMA_NO_filter_02057
group_1550		hypothetical protein	AMA166_filter_03444	AMA_NO_filter_03317
group_1551		hypothetical protein	AMA166_filter_02395	AMA_NO_filter_02031
ampD		1,6-anhydro-N-acetylmuramyl-L-alanine amidase AmpD	AMA166_filter_02183	AMA_NO_filter_01624
vibB		Vibriobactin-specific isochorismatase	AMA166_filter_03392	AMA_NO_filter_03238
group_1554		hypothetical protein	AMA166_filter_03134	AMA_NO_filter_02705
caiA		Crotonobetainyl-CoA reductase	AMA166_filter_00018	AMA_NO_filter_03276
group_1556		hypothetical protein	AMA166_filter_03052	AMA_NO_filter_02602
group_1557		hypothetical protein	AMA166_filter_03448	AMA_NO_filter_03313
group_1558		hypothetical protein	AMA166_filter_02916	AMA_NO_filter_03201
group_1559		hypothetical protein	AMA166_filter_03487	AMA_NO_filter_03402
group_1560		hypothetical protein	AMA166_filter_02992	AMA_NO_filter_02784
group_1561		hypothetical protein	AMA166_filter_01502	AMA_NO_filter_02425
nagR_3		HTH-type transcriptional repressor NagR	AMA166_filter_03243	AMA_NO_filter_02886
ptp		Low molecular weight protein-tyrosine-phosphatase Ptp	AMA166_filter_02188	AMA_NO_filter_01629
hxlR_1		HTH-type transcriptional activator HxlR	AMA166_filter_00907	AMA_NO_filter_01001
hutH		Histidine ammonia-lyase	AMA166_filter_02367	AMA_NO_filter_02059
group_1566		hypothetical protein	AMA166_filter_00816	AMA_NO_filter_00909
iscA		Iron-binding protein IscA	AMA166_filter_00028	AMA_NO_filter_03286
ansA		L-asparaginase 1	AMA166_filter_02818	AMA_NO_filter_02331
group_1569		hypothetical protein	AMA166_filter_01864	AMA_NO_filter_01888
group_1570		hypothetical protein	AMA166_filter_03421	AMA_NO_filter_03340
paaZ		Bifunctional protein PaaZ	AMA166_filter_00345	AMA_NO_filter_00309
bfrD		putative TonB-dependent receptor BfrD	AMA166_filter_02767	AMA_NO_filter_02280
yceJ_2		Cytochrome b561	AMA166_filter_02710	AMA_NO_filter_02121
rlmE		Ribosomal RNA large subunit methyltransferase E	AMA166_filter_01825	AMA_NO_filter_03002
yciO		putative protein YciO	AMA166_filter_01762	AMA_NO_filter_01376
ftsL		Cell division protein FtsL	AMA166_filter_00848	AMA_NO_filter_00941
ais		Aconitate isomerase	AMA166_filter_01658	AMA_NO_filter_01272
sotB_1		sugar efflux transporter	AMA166_filter_02225	AMA_NO_filter_01666
group_1579		hypothetical protein	AMA166_filter_00774	AMA_NO_filter_00867
group_1580		hypothetical protein	AMA166_filter_00901	AMA_NO_filter_00995
group_1581		hypothetical protein	AMA166_filter_00226	AMA_NO_filter_00190
group_1582		hypothetical protein	AMA166_filter_00077	AMA_NO_filter_00041
group_1583		hypothetical protein	AMA166_filter_02135	AMA_NO_filter_01443
group_1584		hypothetical protein	AMA166_filter_01047	AMA_NO_filter_00661
msrB		Peptide methionine sulfoxide reductase MsrB	AMA166_filter_00179	AMA_NO_filter_00143
group_1586		Putative transport protein	AMA166_filter_01906	AMA_NO_filter_01930
rlpA		Endolytic peptidoglycan transglycosylase RlpA	AMA166_filter_00613	AMA_NO_filter_03486
group_1588		hypothetical protein	AMA166_filter_02654	AMA_NO_filter_02177
group_1589		hypothetical protein	AMA166_filter_00914	AMA_NO_filter_01008
purT		Formate-dependent phosphoribosylglycinamide formyltransferase	AMA166_filter_00173	AMA_NO_filter_00137
group_1591		hypothetical protein	AMA166_filter_02610	AMA_NO_filter_02221
pyrH		Uridylate kinase	AMA166_filter_01465	AMA_NO_filter_02387
atpG		ATP synthase gamma chain	AMA166_filter_02292	AMA_NO_filter_01733
metH		Methionine synthase	AMA166_filter_02046	AMA_NO_filter_01533
accD		Acetyl-coenzyme A carboxylase carboxyl transferase subunit beta	AMA166_filter_01126	AMA_NO_filter_00741
group_1596		hypothetical protein	AMA166_filter_01729	AMA_NO_filter_01343
alc		allantoicase	AMA166_filter_02411	AMA_NO_filter_03130
group_1598		hypothetical protein	AMA166_filter_02976	AMA_NO_filter_02800
folP_1		Dihydropteroate synthase	AMA166_filter_01827	AMA_NO_filter_03000
group_1600		hypothetical protein	AMA166_filter_01037	AMA_NO_filter_00651
czcA_2		Cobalt-zinc-cadmium resistance protein CzcA	AMA166_filter_02324	AMA_NO_filter_02102
ycgL		Protein YcgL	AMA166_filter_03069	AMA_NO_filter_02585
group_1603		hypothetical protein	AMA166_filter_00375	AMA_NO_filter_00331
cobP		Bifunctional adenosylcobalamin biosynthesis protein CobP	AMA166_filter_03032	AMA_NO_filter_02622
dnaJ		Chaperone protein DnaJ	AMA166_filter_02326	AMA_NO_filter_02100
ligA		DNA ligase	AMA166_filter_01749	AMA_NO_filter_01363
group_1607		Hydroxypyruvate reductase	AMA166_filter_03251	AMA_NO_filter_02894
group_1608		hypothetical protein	AMA166_filter_03441	AMA_NO_filter_03320
group_1609		hypothetical protein	AMA166_filter_01690	AMA_NO_filter_01304
group_1610		hypothetical protein	AMA166_filter_02905	AMA_NO_filter_03190
group_1611		hypothetical protein	AMA166_filter_01113	AMA_NO_filter_00728
group_1612		hypothetical protein	AMA166_filter_03493	AMA_NO_filter_03396
budC_2		Diacetyl reductase [(S)-acetoin forming]	AMA166_filter_03084	AMA_NO_filter_02570
ubiB_2		putative protein kinase UbiB	AMA166_filter_02525	AMA_NO_filter_01813
group_1615		hypothetical protein	AMA166_filter_02981	AMA_NO_filter_02795
group_1616		hypothetical protein	AMA166_filter_03382	AMA_NO_filter_03248
moaE1		Molybdopterin synthase catalytic subunit 1	AMA166_filter_01441	AMA_NO_filter_02363
kstR2		HTH-type transcriptional repressor KstR2	AMA166_filter_03561	AMA_NO_filter_03541
group_1619		hypothetical protein	AMA166_filter_00496	AMA_NO_filter_00452
ilvC		Ketol-acid reductoisomerase (NADP(+))	AMA166_filter_03124	AMA_NO_filter_02695
group_1621		hypothetical protein	AMA166_filter_02665	AMA_NO_filter_02166
group_1622		Putative universal stress protein	AMA166_filter_00366	AMA_NO_filter_03787
dapA_3		4-hydroxy-tetrahydrodipicolinate synthase	AMA166_filter_02350	AMA_NO_filter_02076
group_1624		hypothetical protein	AMA166_filter_02642	AMA_NO_filter_02189
group_1625		hypothetical protein	AMA166_filter_03484	AMA_NO_filter_03406
group_1626		hypothetical protein	AMA166_filter_01979	AMA_NO_filter_02003
rutR		HTH-type transcriptional regulator RutR	AMA166_filter_02161	AMA_NO_filter_01602
yciI		Protein YciI	AMA166_filter_01178	AMA_NO_filter_03648
group_1629		hypothetical protein	AMA166_filter_03239	AMA_NO_filter_02882
group_1630		hypothetical protein	AMA166_filter_01295	AMA_NO_filter_01123
yfeX_2		Dye-decolorizing peroxidase YfeX	AMA166_filter_00036	AMA_NO_filter_03294
group_1632		hypothetical protein	AMA166_filter_00512	AMA_NO_filter_00468
ureB		Urease subunit beta	AMA166_filter_02005	AMA_NO_filter_01574
coq7		3-demethoxyubiquinol 3-hydroxylase	AMA166_filter_00428	AMA_NO_filter_00384
group_1635		hypothetical protein	AMA166_filter_02174	AMA_NO_filter_01615
group_1636		hypothetical protein	AMA166_filter_02112	AMA_NO_filter_01466
comM_2		Competence protein ComM	AMA166_filter_02907	AMA_NO_filter_03192
group_1638		hypothetical protein	AMA166_filter_01407	AMA_NO_filter_03503
ribH		6,7-dimethyl-8-ribityllumazine synthase	AMA166_filter_02379	AMA_NO_filter_02047
group_1640		hypothetical protein	AMA166_filter_01423	AMA_NO_filter_02345
group_1641		hypothetical protein	AMA166_filter_03238	AMA_NO_filter_02881
group_1642		hypothetical protein	AMA166_filter_02552	AMA_NO_filter_01840
paaX		Transcriptional repressor PaaX	AMA166_filter_00334	AMA_NO_filter_00298
lptG		Lipopolysaccharide export system permease protein LptG	AMA166_filter_02877	AMA_NO_filter_03033
group_1645		hypothetical protein	AMA166_filter_03300	AMA_NO_filter_02944
group_1646		hypothetical protein	AMA166_filter_00860	AMA_NO_filter_00954
grpE		Protein GrpE	AMA166_filter_03364	AMA_NO_filter_03139
catD_2		3-oxoadipate enol-lactonase 2	AMA166_filter_01598	AMA_NO_filter_02461
nadB		L-aspartate oxidase	AMA166_filter_01950	AMA_NO_filter_01974
proP_2		Proline/betaine transporter	AMA166_filter_01659	AMA_NO_filter_01273
group_1651		hypothetical protein	AMA166_filter_00502	AMA_NO_filter_00458
asd		Aspartate-semialdehyde dehydrogenase	AMA166_filter_02815	AMA_NO_filter_02328
group_1653		hypothetical protein	AMA166_filter_00580	AMA_NO_filter_00536
czcD_2		Cadmium, cobalt and zinc/H(+)-K(+) antiporter	AMA166_filter_03343	AMA_NO_filter_03160
group_1655		hypothetical protein	AMA166_filter_00008	AMA_NO_filter_03266
tusD		Sulfurtransferase TusD	AMA166_filter_01450	AMA_NO_filter_02372
group_1657		hypothetical protein	AMA166_filter_01382	AMA_NO_filter_01210
group_1658		hypothetical protein	AMA166_filter_03574	AMA_NO_filter_03590
group_1659		hypothetical protein	AMA166_filter_02652	AMA_NO_filter_02179
group_1660		hypothetical protein	AMA166_filter_03299	AMA_NO_filter_02943
group_1661		hypothetical protein	AMA166_filter_01375	AMA_NO_filter_01203
group_1662		hypothetical protein	AMA166_filter_02258	AMA_NO_filter_01699
mlaE		Intermembrane phospholipid transport system permease protein MlaE	AMA166_filter_00749	AMA_NO_filter_00842
group_1664		hypothetical protein	AMA166_filter_01065	AMA_NO_filter_00680
ygiN		putative quinol monooxygenase YgiN	AMA166_filter_00795	AMA_NO_filter_00888
trpF		N-(5'-phosphoribosyl)anthranilate isomerase	AMA166_filter_01133	AMA_NO_filter_00748
anoR_1		Transcriptional activator protein AnoR	AMA166_filter_02248	AMA_NO_filter_01689
dmlR_13		HTH-type transcriptional regulator DmlR	AMA166_filter_03365	AMA_NO_filter_03138
group_1669		hypothetical protein	AMA166_filter_01000	AMA_NO_filter_00614
group_1670		hypothetical protein	AMA166_filter_01589	AMA_NO_filter_02470
sdsA		All-trans-nonaprenyl-diphosphate synthase (geranyl-diphosphate specific)	AMA166_filter_00990	AMA_NO_filter_00604
rodZ		Cytoskeleton protein RodZ	AMA166_filter_02742	AMA_NO_filter_02255
glpG		Rhomboid protease GlpG	AMA166_filter_02039	AMA_NO_filter_01540
group_1674		hypothetical protein	AMA166_filter_00757	AMA_NO_filter_00850
group_1675		Putative low molecular weight protein-tyrosine-phosphatase	AMA166_filter_01417	AMA_NO_filter_03493
znuB		High-affinity zinc uptake system membrane protein ZnuB	AMA166_filter_02282	AMA_NO_filter_01723
norR_2		Anaerobic nitric oxide reductase transcription regulator NorR	AMA166_filter_03205	AMA_NO_filter_02848
group_1678		hypothetical protein	AMA166_filter_02651	AMA_NO_filter_02180
group_1679		putative TonB-dependent receptor	AMA166_filter_01149	AMA_NO_filter_00764
quiA_2		Quinate/shikimate dehydrogenase (quinone)	AMA166_filter_01570	AMA_NO_filter_02489
rcsC_7		Sensor histidine kinase RcsC	AMA166_filter_03519	AMA_NO_filter_03439
ureF		Urease accessory protein UreF	AMA166_filter_02002	AMA_NO_filter_01577
yqaA		Inner membrane protein YqaA	AMA166_filter_03169	AMA_NO_filter_02740
caiT		L-carnitine/gamma-butyrobetaine antiporter	AMA166_filter_01796	AMA_NO_filter_01410
prfB		Peptide chain release factor RF2	AMA166_filter_02452	AMA_NO_filter_03089
yddG_1		Aromatic amino acid exporter YddG	AMA166_filter_00494	AMA_NO_filter_00450
ruvB_1		Holliday junction ATP-dependent DNA helicase RuvB	AMA166_filter_01411	AMA_NO_filter_03499
group_1688		hypothetical protein	AMA166_filter_01624	AMA_NO_filter_01238
lnt		Apolipoprotein N-acyltransferase	AMA166_filter_02502	AMA_NO_filter_01790
sadH		Putative oxidoreductase SadH	AMA166_filter_02396	AMA_NO_filter_02030
rbn		Ribonuclease BN	AMA166_filter_00566	AMA_NO_filter_00522
group_1692		hypothetical protein	AMA166_filter_02223	AMA_NO_filter_01664
group_1693		hypothetical protein	AMA166_filter_03281	AMA_NO_filter_02925
pdxA		4-hydroxythreonine-4-phosphate dehydrogenase	AMA166_filter_03549	AMA_NO_filter_03553
group_1695		hypothetical protein	AMA166_filter_01468	AMA_NO_filter_02390
dmlR_6		HTH-type transcriptional regulator DmlR	AMA166_filter_00597	AMA_NO_filter_00553
rng		Ribonuclease G	AMA166_filter_01035	AMA_NO_filter_00649
pgaC_2		Poly-beta-1,6-N-acetyl-D-glucosamine synthase	AMA166_filter_02078	AMA_NO_filter_01500
rplP		50S ribosomal protein L16	AMA166_filter_00720	AMA_NO_filter_00813
mltB		Membrane-bound lytic murein transglycosylase B	AMA166_filter_00612	AMA_NO_filter_03487
group_1700		hypothetical protein	AMA166_filter_01153	AMA_NO_filter_00768
ftsZ		Cell division protein FtsZ	AMA166_filter_02436	AMA_NO_filter_03105
group_1702		hypothetical protein	AMA166_filter_01015	AMA_NO_filter_00629
argH		Argininosuccinate lyase	AMA166_filter_02850	AMA_NO_filter_03060
lip		Triacylglycerol lipase	AMA166_filter_00805	AMA_NO_filter_00898
group_1705		hypothetical protein	AMA166_filter_03019	AMA_NO_filter_03524
infA		Translation initiation factor IF-1	AMA166_filter_02821	AMA_NO_filter_02334
cmpR_1		HTH-type transcriptional activator CmpR	AMA166_filter_01005	AMA_NO_filter_00619
iolS		Aldo-keto reductase IolS	AMA166_filter_00913	AMA_NO_filter_01007
rutB		Peroxyureidoacrylate/ureidoacrylate amidohydrolase RutB	AMA166_filter_02461	AMA_NO_filter_03080
group_1710		hypothetical protein	AMA166_filter_03039	AMA_NO_filter_02615
group_1711		hypothetical protein	AMA166_filter_03511	AMA_NO_filter_03431
COQ5_2		2-methoxy-6-polyprenyl-1,4-benzoquinol methylase, mitochondrial	AMA166_filter_02523	AMA_NO_filter_01811
yddE_3		putative isomerase YddE	AMA166_filter_01674	AMA_NO_filter_01288
yceF		7-methyl-GTP pyrophosphatase	AMA166_filter_00097	AMA_NO_filter_00061
group_1715		hypothetical protein	AMA166_filter_01339	AMA_NO_filter_01167
group_1716		hypothetical protein	AMA166_filter_01376	AMA_NO_filter_01204
corA		Magnesium transport protein CorA	AMA166_filter_00745	AMA_NO_filter_00838
ihfA		Integration host factor subunit alpha	AMA166_filter_03178	AMA_NO_filter_02749
group_1719		Adenine deaminase	AMA166_filter_02711	AMA_NO_filter_02120
group_1720		hypothetical protein	AMA166_filter_01244	AMA_NO_filter_01072
egtB		Hercynine oxygenase	AMA166_filter_02041	AMA_NO_filter_01538
group_1722		hypothetical protein	AMA166_filter_00697	AMA_NO_filter_00790
group_1723		hypothetical protein	AMA166_filter_02169	AMA_NO_filter_01610
prmB		50S ribosomal protein L3 glutamine methyltransferase	AMA166_filter_03074	AMA_NO_filter_02580
group_1725		putative protein	AMA166_filter_03225	AMA_NO_filter_02868
group_1726		hypothetical protein	AMA166_filter_03066	AMA_NO_filter_02588
eutB		Ethanolamine ammonia-lyase heavy chain	AMA166_filter_00398	AMA_NO_filter_00354
ygeA		L-aspartate/glutamate-specific racemase	AMA166_filter_00495	AMA_NO_filter_00451
smf-1_2		Major fimbrial subunit SMF-1	AMA166_filter_03505	AMA_NO_filter_03425
group_1730		hypothetical protein	AMA166_filter_01319	AMA_NO_filter_01147
group_1731		hypothetical protein	AMA166_filter_01017	AMA_NO_filter_00631
dadX		Alanine racemase, catabolic	AMA166_filter_02234	AMA_NO_filter_01675
rsxB		Ion-translocating oxidoreductase complex subunit B	AMA166_filter_01993	AMA_NO_filter_01586
RBKS		Ribokinase	AMA166_filter_01528	AMA_NO_filter_02531
qseC_2		Sensor protein QseC	AMA166_filter_01008	AMA_NO_filter_00622
group_1736		hypothetical protein	AMA166_filter_03569	AMA_NO_filter_03595
xpt		Xanthine phosphoribosyltransferase	AMA166_filter_00674	AMA_NO_filter_03671
group_1738		hypothetical protein	AMA166_filter_02679	AMA_NO_filter_02152
group_1739		hypothetical protein	AMA166_filter_00839	AMA_NO_filter_00932
group_1740		hypothetical protein	AMA166_filter_02272	AMA_NO_filter_01713
group_1741		hypothetical protein	AMA166_filter_00141	AMA_NO_filter_00105
gltR_2		HTH-type transcriptional regulator GltR	AMA166_filter_01326	AMA_NO_filter_01154
group_1743		hypothetical protein	AMA166_filter_03486	AMA_NO_filter_03403
group_1744		hypothetical protein	AMA166_filter_02576	AMA_NO_filter_01864
galU		UTP--glucose-1-phosphate uridylyltransferase	AMA166_filter_02204	AMA_NO_filter_01645
tktA		Transketolase 1	AMA166_filter_00119	AMA_NO_filter_00083
group_1747		hypothetical protein	AMA166_filter_02012	AMA_NO_filter_01567
folK		2-amino-4-hydroxy-6-hydroxymethyldihydropteridine pyrophosphokinase	AMA166_filter_03159	AMA_NO_filter_02730
lipB		Octanoyltransferase	AMA166_filter_00977	AMA_NO_filter_00591
group_1750		hypothetical protein	AMA166_filter_00513	AMA_NO_filter_00469
eno		Enolase	AMA166_filter_01554	AMA_NO_filter_02505
group_1752		hypothetical protein	AMA166_filter_01970	AMA_NO_filter_01994
group_1753		hypothetical protein	AMA166_filter_01964	AMA_NO_filter_01988
mrcA		Penicillin-binding protein 1A	AMA166_filter_00841	AMA_NO_filter_00934
rarD		Protein RarD	AMA166_filter_01973	AMA_NO_filter_01997
group_1756		hypothetical protein	AMA166_filter_01249	AMA_NO_filter_01077
group_1757		hypothetical protein	AMA166_filter_03351	AMA_NO_filter_03152
sfnC_3		putative FMNH2-dependent monooxygenase SfnC	AMA166_filter_02485	AMA_NO_filter_01773
gltC_2		HTH-type transcriptional regulator GltC	AMA166_filter_03022	AMA_NO_filter_03521
group_1760		hypothetical protein	AMA166_filter_00352	AMA_NO_filter_00316
pqqD		PqqA binding protein	AMA166_filter_03386	AMA_NO_filter_03244
group_1762		Zinc-type alcohol dehydrogenase-like protein	AMA166_filter_02807	AMA_NO_filter_02320
gapN		NADP-dependent glyceraldehyde-3-phosphate dehydrogenase	AMA166_filter_02754	AMA_NO_filter_02267
carC_2		Caffeyl-CoA reductase-Etf complex subunit CarC	AMA166_filter_03203	AMA_NO_filter_02846
group_1765		hypothetical protein	AMA166_filter_01168	AMA_NO_filter_03658
map_1		Methionine aminopeptidase	AMA166_filter_01507	AMA_NO_filter_02430
bcr_1		Bicyclomycin resistance protein	AMA166_filter_01054	AMA_NO_filter_00669
cysA_1		Sulfate/thiosulfate import ATP-binding protein CysA	AMA166_filter_01941	AMA_NO_filter_01965
group_1769	lrp_6	Leucine-responsive regulatory protein	AMA166_filter_02232	AMA_NO_filter_01673
group_1770		hypothetical protein	AMA166_filter_03573	AMA_NO_filter_03591
group_1771		hypothetical protein	AMA166_filter_01891	AMA_NO_filter_01915
group_1772		hypothetical protein	AMA166_filter_02612	AMA_NO_filter_02219
rhtC_2		Threonine efflux protein	AMA166_filter_01726	AMA_NO_filter_01340
group_1774		hypothetical protein	AMA166_filter_02439	AMA_NO_filter_03102
group_1775		hypothetical protein	AMA166_filter_02205	AMA_NO_filter_01646
lepA		Elongation factor 4	AMA166_filter_01953	AMA_NO_filter_01977
group_1777		hypothetical protein	AMA166_filter_01449	AMA_NO_filter_02371
group_1778		hypothetical protein	AMA166_filter_03381	AMA_NO_filter_03249
group_1779		hypothetical protein	AMA166_filter_00698	AMA_NO_filter_00791
thadh_2		L-threo-3-hydroxyaspartate ammonia-lyase	AMA166_filter_01240	AMA_NO_filter_01068
group_1781		hypothetical protein	AMA166_filter_03453	AMA_NO_filter_03308
group_1782		hypothetical protein	AMA166_filter_02200	AMA_NO_filter_01641
group_1783		hypothetical protein	AMA166_filter_01307	AMA_NO_filter_01135
group_1784		hypothetical protein	AMA166_filter_03508	AMA_NO_filter_03428
gyrA		DNA gyrase subunit A	AMA166_filter_01884	AMA_NO_filter_01908
group_1786		hypothetical protein	AMA166_filter_01358	AMA_NO_filter_01186
group_1787		hypothetical protein	AMA166_filter_00486	AMA_NO_filter_00442
rseP		Regulator of sigma-E protease RseP	AMA166_filter_01470	AMA_NO_filter_02392
rpsJ		30S ribosomal protein S10	AMA166_filter_00728	AMA_NO_filter_00821
group_1790		hypothetical protein	AMA166_filter_02634	AMA_NO_filter_02197
group_1791		hypothetical protein	AMA166_filter_02965	AMA_NO_filter_02811
rpsL		30S ribosomal protein S12	AMA166_filter_01809	AMA_NO_filter_01423
tolR		Tol-Pal system protein TolR	AMA166_filter_00084	AMA_NO_filter_00048
group_1794		hypothetical protein	AMA166_filter_02273	AMA_NO_filter_01714
group_1795		hypothetical protein	AMA166_filter_01733	AMA_NO_filter_01347
sutR_3		HTH-type transcriptional regulator SutR	AMA166_filter_00931	AMA_NO_filter_03361
group_1797		hypothetical protein	AMA166_filter_03072	AMA_NO_filter_02582
group_1798		hypothetical protein	AMA166_filter_03537	AMA_NO_filter_03565
group_1799		hypothetical protein	AMA166_filter_03307	AMA_NO_filter_02951
group_18		hypothetical protein	AMA166_filter_00684	AMA_NO_filter_03841
aprE		Subtilisin E	AMA166_filter_00773	AMA_NO_filter_00866
nagR_2		HTH-type transcriptional repressor NagR	AMA166_filter_03097	AMA_NO_filter_02557
lifO		Lipase chaperone	AMA166_filter_00804	AMA_NO_filter_00897
group_1803		hypothetical protein	AMA166_filter_01369	AMA_NO_filter_01197
group_1804		hypothetical protein	AMA166_filter_03564	AMA_NO_filter_03538
group_1805		hypothetical protein	AMA166_filter_01835	AMA_NO_filter_02992
gabR_1		HTH-type transcriptional regulatory protein GabR	AMA166_filter_00228	AMA_NO_filter_00192
bepA_1		Beta-barrel assembly-enhancing protease	AMA166_filter_00543	AMA_NO_filter_00499
abaQ		Quinolone resistance transporter	AMA166_filter_01609	AMA_NO_filter_02450
group_1809		hypothetical protein	AMA166_filter_03575	AMA_NO_filter_03589
group_1810		hypothetical protein	AMA166_filter_00891	AMA_NO_filter_00985
hcaB_2		3-phenylpropionate-dihydrodiol/cinnamic acid-dihydrodiol dehydrogenase	AMA166_filter_03145	AMA_NO_filter_02716
mepA		Multidrug export protein MepA	AMA166_filter_02397	AMA_NO_filter_02029
group_1813		hypothetical protein	AMA166_filter_00735	AMA_NO_filter_00828
group_1814		hypothetical protein	AMA166_filter_00992	AMA_NO_filter_00606
tsf		Elongation factor Ts	AMA166_filter_00619	AMA_NO_filter_03480
tgnD		(E)-2-((N-methylformamido)methylene)succinate hydrolase	AMA166_filter_00320	AMA_NO_filter_00284
group_1817		hypothetical protein	AMA166_filter_02295	AMA_NO_filter_01736
ubiH		2-octaprenyl-6-methoxyphenol hydroxylase	AMA166_filter_03268	AMA_NO_filter_02912
group_1819		hypothetical protein	AMA166_filter_00330	AMA_NO_filter_00294
yigZ		IMPACT family member YigZ	AMA166_filter_02951	AMA_NO_filter_02825
rpsP		30S ribosomal protein S16	AMA166_filter_00809	AMA_NO_filter_00902
group_1822		hypothetical protein	AMA166_filter_01859	AMA_NO_filter_02968
atoE		Putative short-chain fatty acid transporter	AMA166_filter_03113	AMA_NO_filter_02541
bepC		Outer membrane efflux protein BepC	AMA166_filter_03503	AMA_NO_filter_03386
pepA		cytosol aminopeptidase	AMA166_filter_02879	AMA_NO_filter_03031
plcN_3		Non-hemolytic phospholipase C	AMA166_filter_01413	AMA_NO_filter_03497
group_1827		hypothetical protein	AMA166_filter_03485	AMA_NO_filter_03405
murD		UDP-N-acetylmuramoylalanine--D-glutamate ligase	AMA166_filter_02863	AMA_NO_filter_03047
group_1829		hypothetical protein	AMA166_filter_03570	AMA_NO_filter_03594
rapZ		RNase adapter protein RapZ	AMA166_filter_03162	AMA_NO_filter_02733
kefF_2		Glutathione-regulated potassium-efflux system ancillary protein KefF	AMA166_filter_02994	AMA_NO_filter_02782
panS		Pantothenate precursors transporter PanS	AMA166_filter_02352	AMA_NO_filter_02074
rhaS_4		HTH-type transcriptional activator RhaS	AMA166_filter_00518	AMA_NO_filter_00474
group_1834		hypothetical protein	AMA166_filter_02077	AMA_NO_filter_01501
rpmB		50S ribosomal protein L28	AMA166_filter_02794	AMA_NO_filter_02307
group_1836		hypothetical protein	AMA166_filter_03591	AMA_NO_filter_03573
group_1837		hypothetical protein	AMA166_filter_03026	AMA_NO_filter_03517
fldP_2		Flavodoxin FldP	AMA166_filter_01788	AMA_NO_filter_01402
hdfR_2		HTH-type transcriptional regulator HdfR	AMA166_filter_00531	AMA_NO_filter_00487
group_1840		hypothetical protein	AMA166_filter_02782	AMA_NO_filter_02295
mdcC		Malonate decarboxylase acyl carrier protein	AMA166_filter_00222	AMA_NO_filter_00186
yclQ		Petrobactin-binding protein YclQ	AMA166_filter_03476	AMA_NO_filter_03414
group_1843		hypothetical protein	AMA166_filter_03211	AMA_NO_filter_02854
fis		DNA-binding protein Fis	AMA166_filter_00481	AMA_NO_filter_00437
ydgC		Inner membrane protein YdgC	AMA166_filter_00938	AMA_NO_filter_03368
group_1846		hypothetical protein	AMA166_filter_03544	AMA_NO_filter_03558
group_1847		hypothetical protein	AMA166_filter_01378	AMA_NO_filter_01206
etfB		Electron transfer flavoprotein subunit beta	AMA166_filter_01882	AMA_NO_filter_01906
tynA		Primary amine oxidase	AMA166_filter_01594	AMA_NO_filter_02465
mmgC_3		Acyl-CoA dehydrogenase	AMA166_filter_00442	AMA_NO_filter_00398
group_1851		hypothetical protein	AMA166_filter_03308	AMA_NO_filter_02952
group_1852		hypothetical protein	AMA166_filter_00760	AMA_NO_filter_00853
group_1853		hypothetical protein	AMA166_filter_03219	AMA_NO_filter_02862
group_1854		hypothetical protein	AMA166_filter_02371	AMA_NO_filter_02055
group_1855		hypothetical protein	AMA166_filter_00771	AMA_NO_filter_00864
mexB_2		Multidrug resistance protein MexB	AMA166_filter_01850	AMA_NO_filter_02977
thiM		Hydroxyethylthiazole kinase	AMA166_filter_00389	AMA_NO_filter_00345
group_1858		hypothetical protein	AMA166_filter_03613	AMA_NO_filter_03853
rplY		50S ribosomal protein L25	AMA166_filter_01777	AMA_NO_filter_01391
rpsE		30S ribosomal protein S5	AMA166_filter_00710	AMA_NO_filter_00803
group_1861		Putative hydro-lyase	AMA166_filter_02980	AMA_NO_filter_02796
group_1862		hypothetical protein	AMA166_filter_02052	AMA_NO_filter_01527
gntR		putative D-xylose utilization operon transcriptional repressor	AMA166_filter_02214	AMA_NO_filter_01655
group_1864		hypothetical protein	AMA166_filter_01045	AMA_NO_filter_00659
group_1865		hypothetical protein	AMA166_filter_00563	AMA_NO_filter_00519
angR		Anguibactin system regulator	AMA166_filter_01236	AMA_NO_filter_01064
pobR		p-hydroxybenzoate hydroxylase transcriptional activator	AMA166_filter_00310	AMA_NO_filter_00274
group_1868		hypothetical protein	AMA166_filter_00144	AMA_NO_filter_00108
phoP		Alkaline phosphatase synthesis transcriptional regulatory protein PhoP	AMA166_filter_01073	AMA_NO_filter_00688
group_1870		hypothetical protein	AMA166_filter_02644	AMA_NO_filter_02187
lolE		Lipoprotein-releasing system transmembrane protein LolE	AMA166_filter_01898	AMA_NO_filter_01922
group_1872		hypothetical protein	AMA166_filter_00920	AMA_NO_filter_01014
group_1873	ddl_1	D-alanine--D-alanine ligase	AMA166_filter_02993	AMA_NO_filter_02783
group_1874		hypothetical protein	AMA166_filter_00176	AMA_NO_filter_00140
group_1875		hypothetical protein	AMA166_filter_02389	AMA_NO_filter_02037
group_1876		hypothetical protein	AMA166_filter_00331	AMA_NO_filter_00295
mymA		Putative FAD-containing monooxygenase MymA	AMA166_filter_00700	AMA_NO_filter_00793
bioF		8-amino-7-oxononanoate synthase	AMA166_filter_01756	AMA_NO_filter_01370
tetA		Tetracycline resistance protein, class B	AMA166_filter_02898	AMA_NO_filter_03183
group_1880		hypothetical protein	AMA166_filter_01997	AMA_NO_filter_01582
group_1881		hypothetical protein	AMA166_filter_00786	AMA_NO_filter_00879
rnfH		Protein RnfH	AMA166_filter_02126	AMA_NO_filter_01452
group_1883		hypothetical protein	AMA166_filter_03013	AMA_NO_filter_03530
decR_2		DNA-binding transcriptional activator DecR	AMA166_filter_01485	AMA_NO_filter_02407
prs2		Putative ribose-phosphate pyrophosphokinase 2	AMA166_filter_03482	AMA_NO_filter_03408
group_1886		hypothetical protein	AMA166_filter_03137	AMA_NO_filter_02708
tpiA		Triosephosphate isomerase	AMA166_filter_02544	AMA_NO_filter_01832
group_1888		hypothetical protein	AMA166_filter_00359	AMA_NO_filter_00323
group_1889		hypothetical protein	AMA166_filter_00731	AMA_NO_filter_00824
group_1890		hypothetical protein	AMA166_filter_01621	AMA_NO_filter_01235
group_1891	iscR_1	HTH-type transcriptional regulator IscR	AMA166_filter_00025	AMA_NO_filter_03283
rsuA		Ribosomal small subunit pseudouridine synthase A	AMA166_filter_00414	AMA_NO_filter_00370
group_1893		hypothetical protein	AMA166_filter_02322	AMA_NO_filter_02104
group_1894		NADH:quinone reductase	AMA166_filter_00296	AMA_NO_filter_00260
group_1895		hypothetical protein	AMA166_filter_02957	AMA_NO_filter_02819
group_1896		hypothetical protein	AMA166_filter_00898	AMA_NO_filter_00992
btuB_1		Vitamin B12 transporter BtuB	AMA166_filter_00052	AMA_NO_filter_00016
yybR		putative HTH-type transcriptional regulator YybR	AMA166_filter_00982	AMA_NO_filter_00596
group_1899		hypothetical protein	AMA166_filter_02417	AMA_NO_filter_03124
group_19		hypothetical protein	AMA166_filter_00978	AMA_NO_filter_00592
tcdA		tRNA threonylcarbamoyladenosine dehydratase	AMA166_filter_03135	AMA_NO_filter_02706
aqpZ2		Aquaporin Z 2	AMA166_filter_00897	AMA_NO_filter_00991
group_1902		hypothetical protein	AMA166_filter_01671	AMA_NO_filter_01285
group_1903		hypothetical protein	AMA166_filter_01387	AMA_NO_filter_01215
group_1904		hypothetical protein	AMA166_filter_01823	AMA_NO_filter_03004
proC_1		Pyrroline-5-carboxylate reductase	AMA166_filter_02646	AMA_NO_filter_02185
group_1906		hypothetical protein	AMA166_filter_01052	AMA_NO_filter_00667
group_1907		4-hydroxyproline 2-epimerase	AMA166_filter_00354	AMA_NO_filter_00318
group_1908		hypothetical protein	AMA166_filter_00105	AMA_NO_filter_00069
group_1909		putative protein	AMA166_filter_00475	AMA_NO_filter_00431
group_1910		hypothetical protein	AMA166_filter_02683	AMA_NO_filter_02148
group_1911		putative protein	AMA166_filter_02372	AMA_NO_filter_02054
yadH		Inner membrane transport permease YadH	AMA166_filter_00608	AMA_NO_filter_00564
trpA		Tryptophan synthase alpha chain	AMA166_filter_01127	AMA_NO_filter_00742
group_1914		hypothetical protein	AMA166_filter_01806	AMA_NO_filter_01420
group_1915		hypothetical protein	AMA166_filter_01573	AMA_NO_filter_02486
group_1916		hypothetical protein	AMA166_filter_01949	AMA_NO_filter_01973
glnM		putative glutamine ABC transporter permease protein GlnM	AMA166_filter_00246	AMA_NO_filter_00210
prr		Gamma-aminobutyraldehyde dehydrogenase	AMA166_filter_03318	AMA_NO_filter_02962
group_1919		hypothetical protein	AMA166_filter_03174	AMA_NO_filter_02745
crcB		Putative fluoride ion transporter CrcB	AMA166_filter_02489	AMA_NO_filter_01777
group_1921		Baeyer-Villiger monooxygenase	AMA166_filter_03513	AMA_NO_filter_03433
group_1922		hypothetical protein	AMA166_filter_01813	AMA_NO_filter_03014
group_1923		hypothetical protein	AMA166_filter_01550	AMA_NO_filter_02509
group_1924		hypothetical protein	AMA166_filter_02419	AMA_NO_filter_03122
acnD		2-methylcitrate dehydratase (2-methyl-trans-aconitate forming)	AMA166_filter_02217	AMA_NO_filter_01658
group_1926		hypothetical protein	AMA166_filter_01670	AMA_NO_filter_01284
group_1927		Bifunctional NMN adenylyltransferase/Nudix hydrolase	AMA166_filter_01931	AMA_NO_filter_01955
group_1928		hypothetical protein	AMA166_filter_00796	AMA_NO_filter_00889
group_1929		hypothetical protein	AMA166_filter_02384	AMA_NO_filter_02042
rdmC		Aclacinomycin methylesterase RdmC	AMA166_filter_02025	AMA_NO_filter_01554
group_1931		hypothetical protein	AMA166_filter_02104	AMA_NO_filter_01474
lacC		Tagatose-6-phosphate kinase	AMA166_filter_01500	AMA_NO_filter_02422
bamB		Outer membrane protein assembly factor BamB	AMA166_filter_02738	AMA_NO_filter_02251
group_1934	actP_1	Cation/acetate symporter ActP	AMA166_filter_00948	AMA_NO_filter_03378
mneA		Putative manganese exporter	AMA166_filter_02443	AMA_NO_filter_03098
mpl		UDP-N-acetylmuramate--L-alanyl-gamma-D-glutamyl-meso-2,6-diaminoheptandioate ligase	AMA166_filter_03355	AMA_NO_filter_03148
ssuA_2		Putative aliphatic sulfonates-binding protein	AMA166_filter_02165	AMA_NO_filter_01606
group_1938		hypothetical protein	AMA166_filter_02989	AMA_NO_filter_02787
bcr_2		Bicyclomycin resistance protein	AMA166_filter_01927	AMA_NO_filter_01951
nadC		Nicotinate-nucleotide pyrophosphorylase [carboxylating]	AMA166_filter_02182	AMA_NO_filter_01623
group_1941		hypothetical protein	AMA166_filter_02559	AMA_NO_filter_01847
pgrR_3		HTH-type transcriptional regulator PgrR	AMA166_filter_02479	AMA_NO_filter_01767
group_1943		hypothetical protein	AMA166_filter_02658	AMA_NO_filter_02173
ydcO_2		Inner membrane protein YdcO	AMA166_filter_01399	AMA_NO_filter_03511
group_1945		hypothetical protein	AMA166_filter_00255	AMA_NO_filter_00219
nagR_1		HTH-type transcriptional repressor NagR	AMA166_filter_02364	AMA_NO_filter_02062
group_1947		hypothetical protein	AMA166_filter_01539	AMA_NO_filter_02520
group_1948		hypothetical protein	AMA166_filter_02549	AMA_NO_filter_01837
group_1949		hypothetical protein	AMA166_filter_03310	AMA_NO_filter_02954
proC_2		Pyrroline-5-carboxylate reductase	AMA166_filter_03185	AMA_NO_filter_02756
smvA		Methyl viologen resistance protein SmvA	AMA166_filter_01410	AMA_NO_filter_03500
nlhH_1		Carboxylesterase NlhH	AMA166_filter_01797	AMA_NO_filter_01411
paaD		Putative 1,2-phenylacetyl-CoA epoxidase, subunit D	AMA166_filter_00341	AMA_NO_filter_00305
group_1954		hypothetical protein	AMA166_filter_00568	AMA_NO_filter_00524
group_1955		hypothetical protein	AMA166_filter_01195	AMA_NO_filter_01023
fdhD		Sulfur carrier protein FdhD	AMA166_filter_01870	AMA_NO_filter_01894
group_1957		hypothetical protein	AMA166_filter_02420	AMA_NO_filter_03121
group_1958		hypothetical protein	AMA166_filter_03426	AMA_NO_filter_03335
group_1959		hypothetical protein	AMA166_filter_03383	AMA_NO_filter_03247
group_1960		hypothetical protein	AMA166_filter_02451	AMA_NO_filter_03090
srpA		Catalase-related peroxidase	AMA166_filter_00325	AMA_NO_filter_00289
group_1962		hypothetical protein	AMA166_filter_02302	AMA_NO_filter_01743
group_1963		hypothetical protein	AMA166_filter_01098	AMA_NO_filter_00713
group_1964	kgtP_1	Alpha-ketoglutarate permease	AMA166_filter_03105	AMA_NO_filter_02549
ybiV		Sugar phosphatase YbiV	AMA166_filter_01636	AMA_NO_filter_01250
group_1966	rhaS_8	HTH-type transcriptional activator RhaS	AMA166_filter_03401	AMA_NO_filter_03229
group_1967		hypothetical protein	AMA166_filter_00269	AMA_NO_filter_00233
group_1968		hypothetical protein	AMA166_filter_03491	AMA_NO_filter_03398
group_1969		hypothetical protein	AMA166_filter_03440	AMA_NO_filter_03321
group_1970		hypothetical protein	AMA166_filter_00440	AMA_NO_filter_00396
fusA		Elongation factor G	AMA166_filter_01811	AMA_NO_filter_01425
guaA		GMP synthase [glutamine-hydrolyzing]	AMA166_filter_02269	AMA_NO_filter_01710
fatC		Ferric-anguibactin transport system permease protein FatC	AMA166_filter_01231	AMA_NO_filter_01059
minD		Septum site-determining protein MinD	AMA166_filter_02140	AMA_NO_filter_01438
group_1975	pilT_1	Twitching mobility protein	AMA166_filter_02123	AMA_NO_filter_01455
group_1976		hypothetical protein	AMA166_filter_03356	AMA_NO_filter_03147
group_1977		hypothetical protein	AMA166_filter_03611	AMA_NO_filter_03851
rpe		Ribulose-phosphate 3-epimerase	AMA166_filter_01635	AMA_NO_filter_01249
group_1979		hypothetical protein	AMA166_filter_00764	AMA_NO_filter_00857
group_1980		hypothetical protein	AMA166_filter_01115	AMA_NO_filter_00730
prtR		HTH-type transcriptional regulator PrtR	AMA166_filter_02653	AMA_NO_filter_02178
ugpQ		Glycerophosphodiester phosphodiesterase, cytoplasmic	AMA166_filter_01136	AMA_NO_filter_00751
group_1983		hypothetical protein	AMA166_filter_03598	AMA_NO_filter_03566
group_1984		hypothetical protein	AMA166_filter_00283	AMA_NO_filter_00247
argA		Amino-acid acetyltransferase	AMA166_filter_02167	AMA_NO_filter_01608
dmlR_1		HTH-type transcriptional regulator DmlR	AMA166_filter_00198	AMA_NO_filter_00162
baiN		3-dehydro-bile acid delta(4,6)-reductase	AMA166_filter_02491	AMA_NO_filter_01779
mscS		Small-conductance mechanosensitive channel	AMA166_filter_03189	AMA_NO_filter_02760
group_1989		putative oxidoreductase	AMA166_filter_00443	AMA_NO_filter_00399
paaH_1		3-hydroxyadipyl-CoA dehydrogenase	AMA166_filter_00292	AMA_NO_filter_00256
ybgC		Acyl-CoA thioesterase YbgC	AMA166_filter_01921	AMA_NO_filter_01945
group_1992		hypothetical protein	AMA166_filter_03130	AMA_NO_filter_02701
queA		S-adenosylmethionine:tRNA ribosyltransferase-isomerase	AMA166_filter_01166	AMA_NO_filter_03660
alkB		Alkane 1-monooxygenase	AMA166_filter_00019	AMA_NO_filter_03277
slt		Soluble lytic murein transglycosylase	AMA166_filter_00667	AMA_NO_filter_03678
group_1996		hypothetical protein	AMA166_filter_00890	AMA_NO_filter_00984
fatB		Ferric-anguibactin-binding protein FatB	AMA166_filter_01229	AMA_NO_filter_01057
group_1998		hypothetical protein	AMA166_filter_03031	AMA_NO_filter_02623
group_1999	gabD_2	Succinate-semialdehyde dehydrogenase [NADP(+)] GabD	AMA166_filter_00927	AMA_NO_filter_03357
group_2		hypothetical protein	AMA166_filter_01844	AMA_NO_filter_02983
dusB		tRNA-dihydrouridine synthase B	AMA166_filter_01347	AMA_NO_filter_01175
group_2000		hypothetical protein	AMA166_filter_00610	AMA_NO_filter_00566
group_2001		hypothetical protein	AMA166_filter_00079	AMA_NO_filter_00043
hemL		Glutamate-1-semialdehyde 2,1-aminomutase	AMA166_filter_01317	AMA_NO_filter_01145
ydaD		General stress protein 39	AMA166_filter_00257	AMA_NO_filter_00221
group_2004		hypothetical protein	AMA166_filter_00509	AMA_NO_filter_00465
bigR		Biofilm growth-associated repressor	AMA166_filter_00100	AMA_NO_filter_00064
rpmA		50S ribosomal protein L27	AMA166_filter_00988	AMA_NO_filter_00602
group_2007		hypothetical protein	AMA166_filter_01996	AMA_NO_filter_01583
group_2008		hypothetical protein	AMA166_filter_00376	AMA_NO_filter_00332
group_2009		hypothetical protein	AMA166_filter_02471	AMA_NO_filter_01759
group_2010		hypothetical protein	AMA166_filter_00384	AMA_NO_filter_00340
ndmA		Methylxanthine N1-demethylase NdmA	AMA166_filter_03349	AMA_NO_filter_03154
group_2012		hypothetical protein	AMA166_filter_02970	AMA_NO_filter_02806
group_2013		hypothetical protein	AMA166_filter_03431	AMA_NO_filter_03330
group_2014		hypothetical protein	AMA166_filter_02482	AMA_NO_filter_01770
csaA		putative chaperone CsaA	AMA166_filter_02503	AMA_NO_filter_01791
fabG_6		3-oxoacyl-[acyl-carrier-protein] reductase FabG	AMA166_filter_02480	AMA_NO_filter_01768
qmcA		Protein QmcA	AMA166_filter_01016	AMA_NO_filter_00630
uppP		Undecaprenyl-diphosphatase	AMA166_filter_01025	AMA_NO_filter_00639
astB		N-succinylarginine dihydrolase	AMA166_filter_00777	AMA_NO_filter_00870
group_2020		hypothetical protein	AMA166_filter_00199	AMA_NO_filter_00163
esiB_3		Secretory immunoglobulin A-binding protein EsiB	AMA166_filter_03305	AMA_NO_filter_02949
nrdB		Ribonucleoside-diphosphate reductase subunit beta	AMA166_filter_01693	AMA_NO_filter_01307
scpB		Segregation and condensation protein B	AMA166_filter_01760	AMA_NO_filter_01374
pgaB		Poly-beta-1,6-N-acetyl-D-glucosamine N-deacetylase	AMA166_filter_02079	AMA_NO_filter_01499
group_2025		hypothetical protein	AMA166_filter_00372	AMA_NO_filter_00328
nuoI		NADH-quinone oxidoreductase subunit I	AMA166_filter_01707	AMA_NO_filter_01321
ohrR_1		Organic hydroperoxide resistance transcriptional regulator	AMA166_filter_03193	AMA_NO_filter_02764
group_2028		hypothetical protein	AMA166_filter_02817	AMA_NO_filter_02330
group_2029		hypothetical protein	AMA166_filter_03298	AMA_NO_filter_02942
pgk		Phosphoglycerate kinase	AMA166_filter_00095	AMA_NO_filter_00059
trpB_2		Tryptophan synthase beta chain	AMA166_filter_03073	AMA_NO_filter_02581
group_2032		N-acetyldiaminopimelate deacetylase	AMA166_filter_01662	AMA_NO_filter_01276
yjdJ		putative protein YjdJ	AMA166_filter_00247	AMA_NO_filter_00211
group_2034		hypothetical protein	AMA166_filter_01372	AMA_NO_filter_01200
group_2035		hypothetical protein	AMA166_filter_03092	AMA_NO_filter_02562
mmgC_6		Acyl-CoA dehydrogenase	AMA166_filter_01652	AMA_NO_filter_01266
rluC		Ribosomal large subunit pseudouridine synthase C	AMA166_filter_02474	AMA_NO_filter_01762
rsgA		Small ribosomal subunit biogenesis GTPase RsgA	AMA166_filter_02732	AMA_NO_filter_02245
puuP		Putrescine importer PuuP	AMA166_filter_03314	AMA_NO_filter_02958
aat		Leucyl/phenylalanyl-tRNA--protein transferase	AMA166_filter_02147	AMA_NO_filter_01431
smf-1_1		Major fimbrial subunit SMF-1	AMA166_filter_00133	AMA_NO_filter_00097
glpD		Aerobic glycerol-3-phosphate dehydrogenase	AMA166_filter_01839	AMA_NO_filter_02988
group_2043		hypothetical protein	AMA166_filter_01188	AMA_NO_filter_03638
rpmJ		50S ribosomal protein L36	AMA166_filter_00706	AMA_NO_filter_00799
group_2045		hypothetical protein	AMA166_filter_03474	AMA_NO_filter_03416
group_2046		hypothetical protein	AMA166_filter_01727	AMA_NO_filter_01341
group_2047		hypothetical protein	AMA166_filter_02709	AMA_NO_filter_02122
group_2048		hypothetical protein	AMA166_filter_02264	AMA_NO_filter_01705
group_2049		hypothetical protein	AMA166_filter_02247	AMA_NO_filter_01688
lip1		Lipase 1	AMA166_filter_02035	AMA_NO_filter_01544
iscU		Iron-sulfur cluster assembly scaffold protein IscU	AMA166_filter_00027	AMA_NO_filter_03285
coaD		Phosphopantetheine adenylyltransferase	AMA166_filter_01790	AMA_NO_filter_01404
yhbO		Protein/nucleic acid deglycase 2	AMA166_filter_01044	AMA_NO_filter_00658
gloC		Hydroxyacylglutathione hydrolase GloC	AMA166_filter_02494	AMA_NO_filter_01782
ssuC_2		Putative aliphatic sulfonates transport permease protein SsuC	AMA166_filter_00446	AMA_NO_filter_00402
norG_3		HTH-type transcriptional regulator NorG	AMA166_filter_02334	AMA_NO_filter_02092
nuoK		NADH-quinone oxidoreductase subunit K	AMA166_filter_01709	AMA_NO_filter_01323
cbdB		2-halobenzoate 1,2-dioxygenase small subunit	AMA166_filter_02668	AMA_NO_filter_02163
group_2059		hypothetical protein	AMA166_filter_02783	AMA_NO_filter_02296
carB_1		Carbamoyl-phosphate synthase large chain	AMA166_filter_01820	AMA_NO_filter_03007
group_2061		hypothetical protein	AMA166_filter_00864	AMA_NO_filter_00958
group_2062		hypothetical protein	AMA166_filter_03594	AMA_NO_filter_03570
paaK		Phenylacetate-coenzyme A ligase	AMA166_filter_00335	AMA_NO_filter_00299
rimP		Ribosome maturation factor RimP	AMA166_filter_02539	AMA_NO_filter_01827
purM		Phosphoribosylformylglycinamidine cyclo-ligase	AMA166_filter_01905	AMA_NO_filter_01929
hemB		Delta-aminolevulinic acid dehydratase	AMA166_filter_02113	AMA_NO_filter_01465
cysG		Siroheme synthase	AMA166_filter_00984	AMA_NO_filter_00598
rcnR		Transcriptional repressor RcnR	AMA166_filter_03342	AMA_NO_filter_03161
recX		Regulatory protein RecX	AMA166_filter_01477	AMA_NO_filter_02399
rplL		50S ribosomal protein L7/L12	AMA166_filter_02589	AMA_NO_filter_01877
group_2071		hypothetical protein	AMA166_filter_01421	AMA_NO_filter_03489
ybaL		Putative cation/proton antiporter YbaL	AMA166_filter_02796	AMA_NO_filter_02309
madA		Acetyl-S-ACP:malonate ACP transferase	AMA166_filter_00224	AMA_NO_filter_00188
group_2074		hypothetical protein	AMA166_filter_01955	AMA_NO_filter_01979
metZ		O-succinylhomoserine sulfhydrylase	AMA166_filter_03061	AMA_NO_filter_02593
group_2076		hypothetical protein	AMA166_filter_02219	AMA_NO_filter_01660
gcvH		Glycine cleavage system H protein	AMA166_filter_00107	AMA_NO_filter_00071
secF		Protein translocase subunit SecF	AMA166_filter_01172	AMA_NO_filter_03654
group_2079		hypothetical protein	AMA166_filter_02097	AMA_NO_filter_01481
rpmE		50S ribosomal protein L31	AMA166_filter_01278	AMA_NO_filter_01106
decR_1		DNA-binding transcriptional activator DecR	AMA166_filter_00151	AMA_NO_filter_00115
group_2082		hypothetical protein	AMA166_filter_01320	AMA_NO_filter_01148
moaC		Cyclic pyranopterin monophosphate synthase	AMA166_filter_01442	AMA_NO_filter_02364
cbpA		Curved DNA-binding protein	AMA166_filter_02511	AMA_NO_filter_01799
cyoC		Cytochrome bo(3) ubiquinol oxidase subunit 3	AMA166_filter_00464	AMA_NO_filter_00420
group_2086		hypothetical protein	AMA166_filter_03473	AMA_NO_filter_03417
group_2087		hypothetical protein	AMA166_filter_00922	AMA_NO_filter_01016
queF		NADPH-dependent 7-cyano-7-deazaguanine reductase	AMA166_filter_00609	AMA_NO_filter_00565
mmuM		Homocysteine S-methyltransferase	AMA166_filter_02094	AMA_NO_filter_01484
dhaT_2		1,3-propanediol dehydrogenase	AMA166_filter_00979	AMA_NO_filter_00593
group_2091		hypothetical protein	AMA166_filter_00195	AMA_NO_filter_00159
dat		Diaminobutyrate--2-oxoglutarate aminotransferase	AMA166_filter_01306	AMA_NO_filter_01134
group_2093		putative transporter	AMA166_filter_00295	AMA_NO_filter_00259
yaaA		Peroxide stress resistance protein YaaA	AMA166_filter_00564	AMA_NO_filter_00520
puuB_1		Gamma-glutamylputrescine oxidoreductase	AMA166_filter_01254	AMA_NO_filter_01082
group_2096		hypothetical protein	AMA166_filter_03103	AMA_NO_filter_02551
group_2097		hypothetical protein	AMA166_filter_01328	AMA_NO_filter_01156
iscX		Protein IscX	AMA166_filter_02746	AMA_NO_filter_02259
group_2099		hypothetical protein	AMA166_filter_01197	AMA_NO_filter_01025
group_21		hypothetical protein	AMA166_filter_01861	AMA_NO_filter_01885
group_2100		hypothetical protein	AMA166_filter_03496	AMA_NO_filter_03393
mmgC_8		Acyl-CoA dehydrogenase	AMA166_filter_03557	AMA_NO_filter_03545
group_2102		putative protein	AMA166_filter_01614	AMA_NO_filter_01228
ychF		Ribosome-binding ATPase YchF	AMA166_filter_00165	AMA_NO_filter_00129
calB_1		Coniferyl aldehyde dehydrogenase	AMA166_filter_02793	AMA_NO_filter_02306
group_2105		hypothetical protein	AMA166_filter_01939	AMA_NO_filter_01963
hemH		Ferrochelatase	AMA166_filter_02495	AMA_NO_filter_01783
allA		Ureidoglycolate lyase	AMA166_filter_02410	AMA_NO_filter_03131
group_2108		hypothetical protein	AMA166_filter_02000	AMA_NO_filter_01579
bioD1		ATP-dependent dethiobiotin synthetase BioD 1	AMA166_filter_01758	AMA_NO_filter_01372
ftsN		Cell division protein FtsN	AMA166_filter_02276	AMA_NO_filter_01717
rlmD		23S rRNA (uracil(1939)-C(5))-methyltransferase RlmD	AMA166_filter_03153	AMA_NO_filter_02724
araC_1		L-arabonate dehydratase	AMA166_filter_01608	AMA_NO_filter_02451
group_2113		hypothetical protein	AMA166_filter_03328	AMA_NO_filter_03175
group_2114		hypothetical protein	AMA166_filter_02142	AMA_NO_filter_01436
tatB		Sec-independent protein translocase protein TatB	AMA166_filter_02776	AMA_NO_filter_02289
modB		Molybdenum transport system permease protein ModB	AMA166_filter_03395	AMA_NO_filter_03235
shlB		Hemolysin transporter protein ShlB	AMA166_filter_03236	AMA_NO_filter_02879
group_2118		hypothetical protein	AMA166_filter_03525	AMA_NO_filter_03445
group_2119		hypothetical protein	AMA166_filter_02792	AMA_NO_filter_02305
group_2120		putative HTH-type transcriptional regulator	AMA166_filter_02820	AMA_NO_filter_02333
gltS		Sodium/glutamate symporter	AMA166_filter_00516	AMA_NO_filter_00472
group_2122		hypothetical protein	AMA166_filter_00259	AMA_NO_filter_00223
group_2123		GTP cyclohydrolase 1 type 2	AMA166_filter_00638	AMA_NO_filter_03461
group_2124		hypothetical protein	AMA166_filter_01388	AMA_NO_filter_01216
blc		Outer membrane lipoprotein Blc	AMA166_filter_01972	AMA_NO_filter_01996
group_2126		hypothetical protein	AMA166_filter_03316	AMA_NO_filter_02960
group_2127		hypothetical protein	AMA166_filter_02400	AMA_NO_filter_02026
group_2128		hypothetical protein	AMA166_filter_01984	AMA_NO_filter_02008
group_2129		hypothetical protein	AMA166_filter_00866	AMA_NO_filter_00960
group_2130		hypothetical protein	AMA166_filter_00369	AMA_NO_filter_00325
proB		Glutamate 5-kinase	AMA166_filter_01978	AMA_NO_filter_02002
group_2132		hypothetical protein	AMA166_filter_03175	AMA_NO_filter_02746
group_2133	fabG_5	3-oxoacyl-[acyl-carrier-protein] reductase FabG	AMA166_filter_02409	AMA_NO_filter_03132
norR_1		Anaerobic nitric oxide reductase transcription regulator NorR	AMA166_filter_03087	AMA_NO_filter_02567
group_2135		hypothetical protein	AMA166_filter_01886	AMA_NO_filter_01910
tdh_1		L-threonine 3-dehydrogenase	AMA166_filter_00940	AMA_NO_filter_03370
group_2137		hypothetical protein	AMA166_filter_02008	AMA_NO_filter_01571
leuE_1		Leucine efflux protein	AMA166_filter_01665	AMA_NO_filter_01279
group_2139		hypothetical protein	AMA166_filter_02567	AMA_NO_filter_01855
lptE		LPS-assembly lipoprotein LptE	AMA166_filter_02724	AMA_NO_filter_02237
group_2141		hypothetical protein	AMA166_filter_01969	AMA_NO_filter_01993
quiC		3-dehydroshikimate dehydratase	AMA166_filter_01568	AMA_NO_filter_02491
eptA_1		Phosphoethanolamine transferase EptA	AMA166_filter_01010	AMA_NO_filter_00624
group_2144		hypothetical protein	AMA166_filter_01699	AMA_NO_filter_01313
dacA		D-alanyl-D-alanine carboxypeptidase DacA	AMA166_filter_01288	AMA_NO_filter_01116
group_2146		putative signaling protein	AMA166_filter_03125	AMA_NO_filter_02696
group_2147		hypothetical protein	AMA166_filter_02597	AMA_NO_filter_02234
group_2148		hypothetical protein	AMA166_filter_03425	AMA_NO_filter_03336
metG		Methionine--tRNA ligase	AMA166_filter_01728	AMA_NO_filter_01342
mdaB		NADPH:quinone oxidoreductase MdaB	AMA166_filter_00794	AMA_NO_filter_00887
group_2151		hypothetical protein	AMA166_filter_02730	AMA_NO_filter_02243
mrpG		Na(+)/H(+) antiporter subunit G	AMA166_filter_02535	AMA_NO_filter_01823
yjdF		Inner membrane protein YjdF	AMA166_filter_01294	AMA_NO_filter_01122
group_2154		hypothetical protein	AMA166_filter_02920	AMA_NO_filter_03205
group_2155		putative ABC transporter permease protein	AMA166_filter_03477	AMA_NO_filter_03413
yafJ		Putative glutamine amidotransferase YafJ	AMA166_filter_02129	AMA_NO_filter_01449
group_2157		hypothetical protein	AMA166_filter_00911	AMA_NO_filter_01005
rapA		RNA polymerase-associated protein RapA	AMA166_filter_01314	AMA_NO_filter_01142
group_2159		hypothetical protein	AMA166_filter_01327	AMA_NO_filter_01155
ftsB		Cell division protein FtsB	AMA166_filter_01556	AMA_NO_filter_02503
group_2161		Long-chain-fatty-acid--AMP ligase FadD32	AMA166_filter_02250	AMA_NO_filter_01691
group_2162		hypothetical protein	AMA166_filter_00921	AMA_NO_filter_01015
group_2163		hypothetical protein	AMA166_filter_03588	AMA_NO_filter_03576
group_2164		hypothetical protein	AMA166_filter_00364	AMA_NO_filter_03785
group_2165		hypothetical protein	AMA166_filter_03235	AMA_NO_filter_02878
group_2166		hypothetical protein	AMA166_filter_02127	AMA_NO_filter_01451
hisA		1-(5-phosphoribosyl)-5-[(5-phosphoribosylamino)methylideneamino] imidazole-4-carboxamide isomerase	AMA166_filter_00887	AMA_NO_filter_00981
group_2168		hypothetical protein	AMA166_filter_02616	AMA_NO_filter_02215
group_2169		hypothetical protein	AMA166_filter_02262	AMA_NO_filter_01703
group_2170		hypothetical protein	AMA166_filter_03309	AMA_NO_filter_02953
group_2171		hypothetical protein	AMA166_filter_01426	AMA_NO_filter_02348
group_2172		hypothetical protein	AMA166_filter_03200	AMA_NO_filter_02843
group_2173		hypothetical protein	AMA166_filter_02922	AMA_NO_filter_03207
group_2174		hypothetical protein	AMA166_filter_01158	AMA_NO_filter_00773
rocC_2		Amino-acid permease RocC	AMA166_filter_00855	AMA_NO_filter_00948
srrA		Transcriptional regulatory protein SrrA	AMA166_filter_03518	AMA_NO_filter_03438
kdpA		Potassium-transporting ATPase potassium-binding subunit	AMA166_filter_00435	AMA_NO_filter_00391
recN		DNA repair protein RecN	AMA166_filter_02553	AMA_NO_filter_01841
group_2179		hypothetical protein	AMA166_filter_01455	AMA_NO_filter_02377
greB		Transcription elongation factor GreB	AMA166_filter_01857	AMA_NO_filter_02970
ttuB_1		Putative tartrate transporter	AMA166_filter_03240	AMA_NO_filter_02883
dksA		RNA polymerase-binding transcription factor DksA	AMA166_filter_02860	AMA_NO_filter_03050
group_2183		hypothetical protein	AMA166_filter_00812	AMA_NO_filter_00905
group_2184		hypothetical protein	AMA166_filter_02102	AMA_NO_filter_01476
ilvB		Acetolactate synthase isozyme 1 large subunit	AMA166_filter_02060	AMA_NO_filter_01518
group_2186		hypothetical protein	AMA166_filter_01549	AMA_NO_filter_02510
lrp_4		Leucine-responsive regulatory protein	AMA166_filter_01303	AMA_NO_filter_01131
glyA		Serine hydroxymethyltransferase	AMA166_filter_00601	AMA_NO_filter_00557
glnE		Bifunctional glutamine synthetase adenylyltransferase/adenylyl-removing enzyme	AMA166_filter_01163	AMA_NO_filter_00778
group_2190		hypothetical protein	AMA166_filter_00492	AMA_NO_filter_00448
group_2191		hypothetical protein	AMA166_filter_02117	AMA_NO_filter_01461
group_2192		hypothetical protein	AMA166_filter_02197	AMA_NO_filter_01638
add		Adenosine deaminase	AMA166_filter_01649	AMA_NO_filter_01263
lrpC		HTH-type transcriptional regulator LrpC	AMA166_filter_02462	AMA_NO_filter_03079
rutG		Putative pyrimidine permease RutG	AMA166_filter_02320	AMA_NO_filter_02106
lptA		Lipopolysaccharide export system protein LptA	AMA166_filter_02946	AMA_NO_filter_02830
group_2197	leuE_4	Leucine efflux protein	AMA166_filter_01401	AMA_NO_filter_03509
group_2198		hypothetical protein	AMA166_filter_00811	AMA_NO_filter_00904
pdxH		Pyridoxine/pyridoxamine 5'-phosphate oxidase	AMA166_filter_02449	AMA_NO_filter_03092
lpxL_1		Lipid A biosynthesis lauroyltransferase	AMA166_filter_01901	AMA_NO_filter_01925
hxlR_2		HTH-type transcriptional activator HxlR	AMA166_filter_03094	AMA_NO_filter_02560
ndhB		NAD(P)H-quinone oxidoreductase subunit 2, chloroplastic	AMA166_filter_02530	AMA_NO_filter_01818
pdxB		Erythronate-4-phosphate dehydrogenase	AMA166_filter_01872	AMA_NO_filter_01896
ureE		Urease accessory protein UreE	AMA166_filter_02003	AMA_NO_filter_01576
leuD		3-isopropylmalate dehydratase small subunit	AMA166_filter_02826	AMA_NO_filter_02339
dgt		Deoxyguanosinetriphosphate triphosphohydrolase	AMA166_filter_01925	AMA_NO_filter_01949
group_2206		hypothetical protein	AMA166_filter_00075	AMA_NO_filter_00039
group_2207		hypothetical protein	AMA166_filter_01623	AMA_NO_filter_01237
group_2208		hypothetical protein	AMA166_filter_01522	AMA_NO_filter_02445
group_2209		hypothetical protein	AMA166_filter_00743	AMA_NO_filter_00836
group_2210		hypothetical protein	AMA166_filter_03228	AMA_NO_filter_02871
dedA_1		Protein DedA	AMA166_filter_02266	AMA_NO_filter_01707
pilQ		Type IV pilus biogenesis and competence protein PilQ	AMA166_filter_00836	AMA_NO_filter_00929
group_2213		hypothetical protein	AMA166_filter_01338	AMA_NO_filter_01166
group_2214		hypothetical protein	AMA166_filter_01406	AMA_NO_filter_03504
group_2215		hypothetical protein	AMA166_filter_00618	AMA_NO_filter_03481
nudL		putative Nudix hydrolase NudL	AMA166_filter_01628	AMA_NO_filter_01242
group_2217		hypothetical protein	AMA166_filter_02973	AMA_NO_filter_02803
group_2218		hypothetical protein	AMA166_filter_03586	AMA_NO_filter_03578
group_2219		hypothetical protein	AMA166_filter_02871	AMA_NO_filter_03039
group_2220		hypothetical protein	AMA166_filter_00645	AMA_NO_filter_03713
group_2221		hypothetical protein	AMA166_filter_01672	AMA_NO_filter_01286
cyoD		Cytochrome bo(3) ubiquinol oxidase subunit 4	AMA166_filter_00465	AMA_NO_filter_00421
group_2223		hypothetical protein	AMA166_filter_02454	AMA_NO_filter_03087
gcvA_3		Glycine cleavage system transcriptional activator	AMA166_filter_01666	AMA_NO_filter_01280
sasA_2		Adaptive-response sensory-kinase SasA	AMA166_filter_02873	AMA_NO_filter_03037
group_2226		hypothetical protein	AMA166_filter_02609	AMA_NO_filter_02222
group_2227		hypothetical protein	AMA166_filter_00387	AMA_NO_filter_00343
gabR_2		HTH-type transcriptional regulatory protein GabR	AMA166_filter_00929	AMA_NO_filter_03359
lldP		L-lactate permease	AMA166_filter_02209	AMA_NO_filter_01650
epsL		putative sugar transferase EpsL	AMA166_filter_02203	AMA_NO_filter_01644
eamB		Cysteine/O-acetylserine efflux protein	AMA166_filter_00519	AMA_NO_filter_00475
rpsK		30S ribosomal protein S11	AMA166_filter_00704	AMA_NO_filter_00797
slyD		FKBP-type peptidyl-prolyl cis-trans isomerase SlyD	AMA166_filter_01336	AMA_NO_filter_01164
nuoM		NADH-quinone oxidoreductase subunit M	AMA166_filter_01711	AMA_NO_filter_01325
sutR_1		HTH-type transcriptional regulator SutR	AMA166_filter_00126	AMA_NO_filter_00090
hpd		4-hydroxyphenylpyruvate dioxygenase	AMA166_filter_02355	AMA_NO_filter_02071
group_2237		hypothetical protein	AMA166_filter_01622	AMA_NO_filter_01236
ispG		4-hydroxy-3-methylbut-2-en-1-yl diphosphate synthase (flavodoxin)	AMA166_filter_02741	AMA_NO_filter_02254
murE		UDP-N-acetylmuramoyl-L-alanyl-D-glutamate--2,6-diaminopimelate ligase	AMA166_filter_00846	AMA_NO_filter_00939
group_2240		hypothetical protein	AMA166_filter_00694	AMA_NO_filter_00787
group_2241		hypothetical protein	AMA166_filter_02445	AMA_NO_filter_03096
group_2242		hypothetical protein	AMA166_filter_02901	AMA_NO_filter_03186
ydhP_2		Inner membrane transport protein YdhP	AMA166_filter_02330	AMA_NO_filter_02096
group_2244		hypothetical protein	AMA166_filter_01804	AMA_NO_filter_01418
kdgR		Transcriptional regulator KdgR	AMA166_filter_02073	AMA_NO_filter_01505
gltR_1		HTH-type transcriptional regulator GltR	AMA166_filter_00770	AMA_NO_filter_00863
group_2247		NADH dehydrogenase-like protein	AMA166_filter_03223	AMA_NO_filter_02866
mnmA		tRNA-specific 2-thiouridylase MnmA	AMA166_filter_01291	AMA_NO_filter_01119
ppx		Exopolyphosphatase	AMA166_filter_03182	AMA_NO_filter_02753
group_2250		hypothetical protein	AMA166_filter_03270	AMA_NO_filter_02914
group_2251		Ferredoxin 1	AMA166_filter_02956	AMA_NO_filter_02820
group_2252		hypothetical protein	AMA166_filter_02722	AMA_NO_filter_02235
group_2253		hypothetical protein	AMA166_filter_03003	AMA_NO_filter_02773
group_2254		hypothetical protein	AMA166_filter_01216	AMA_NO_filter_01044
paaF_3		2,3-dehydroadipyl-CoA hydratase	AMA166_filter_00339	AMA_NO_filter_00303
epsF_2		Type II secretion system protein F	AMA166_filter_02546	AMA_NO_filter_01834
group_2257		Dihydrolipoyllysine-residue acetyltransferase component of pyruvate dehydrogenase complex	AMA166_filter_02441	AMA_NO_filter_03100
group_2258		hypothetical protein	AMA166_filter_01323	AMA_NO_filter_01151
group_2259		hypothetical protein	AMA166_filter_02228	AMA_NO_filter_01669
argC		N-acetyl-gamma-glutamyl-phosphate reductase	AMA166_filter_01538	AMA_NO_filter_02521
group_2261		IS256 family transposase ISAba26	AMA166_filter_03618	AMA_NO_filter_03861
group_2262		hypothetical protein	AMA166_filter_01349	AMA_NO_filter_01177
cydB_2		Cytochrome bd-I ubiquinol oxidase subunit 2	AMA166_filter_01523	AMA_NO_filter_02446
group_2264		hypothetical protein	AMA166_filter_00939	AMA_NO_filter_03369
napA		Periplasmic nitrate reductase	AMA166_filter_01438	AMA_NO_filter_02360
acdA		Acyl-CoA dehydrogenase	AMA166_filter_00017	AMA_NO_filter_03275
group_2267		hypothetical protein	AMA166_filter_03262	AMA_NO_filter_02906
hpxO		FAD-dependent urate hydroxylase	AMA166_filter_02412	AMA_NO_filter_03129
nepI		Purine ribonucleoside efflux pump NepI	AMA166_filter_02298	AMA_NO_filter_01739
abaF_2		Fosfomycin resistance protein AbaF	AMA166_filter_02245	AMA_NO_filter_01686
acnA		Aconitate hydratase A	AMA166_filter_03133	AMA_NO_filter_02704
group_2272		hypothetical protein	AMA166_filter_02303	AMA_NO_filter_01744
fdx_1		2Fe-2S ferredoxin	AMA166_filter_00031	AMA_NO_filter_03289
birA		Bifunctional ligase/repressor BirA	AMA166_filter_01744	AMA_NO_filter_01358
rsmH		Ribosomal RNA small subunit methyltransferase H	AMA166_filter_00849	AMA_NO_filter_00942
ahr		Aldehyde reductase Ahr	AMA166_filter_02335	AMA_NO_filter_02091
group_2277		hypothetical protein	AMA166_filter_02138	AMA_NO_filter_01440
puuB_3		Gamma-glutamylputrescine oxidoreductase	AMA166_filter_03313	AMA_NO_filter_02957
group_2279		hypothetical protein	AMA166_filter_01365	AMA_NO_filter_01193
ggt		Glutathione hydrolase proenzyme	AMA166_filter_02109	AMA_NO_filter_01469
group_2281		Bacteriohemerythrin	AMA166_filter_02128	AMA_NO_filter_01450
pstB		Phosphate import ATP-binding protein PstB	AMA166_filter_01297	AMA_NO_filter_01125
group_2283	lexA_2	LexA repressor	AMA166_filter_00652	AMA_NO_filter_03706
pheT		Phenylalanine--tRNA ligase beta subunit	AMA166_filter_03177	AMA_NO_filter_02748
gap2		Glyceraldehyde-3-phosphate dehydrogenase-like protein	AMA166_filter_01974	AMA_NO_filter_01998
dusA		tRNA-dihydrouridine(20/20a) synthase	AMA166_filter_03138	AMA_NO_filter_02709
tsaC		Threonylcarbamoyl-AMP synthase	AMA166_filter_02301	AMA_NO_filter_01742
group_2288		hypothetical protein	AMA166_filter_03376	AMA_NO_filter_03254
dsbC_2		putative thiol:disulfide interchange protein DsbC	AMA166_filter_03344	AMA_NO_filter_03159
bauA		Beta-alanine--pyruvate aminotransferase	AMA166_filter_00530	AMA_NO_filter_00486
group_2291		hypothetical protein	AMA166_filter_01360	AMA_NO_filter_01188
group_2292		hypothetical protein	AMA166_filter_00539	AMA_NO_filter_00495
group_2293		hypothetical protein	AMA166_filter_03495	AMA_NO_filter_03394
bolA		DNA-binding transcriptional regulator BolA	AMA166_filter_02261	AMA_NO_filter_01702
fsr		Fosmidomycin resistance protein	AMA166_filter_02054	AMA_NO_filter_01525
group_2296		hypothetical protein	AMA166_filter_01688	AMA_NO_filter_01302
carA		Carbamoyl-phosphate synthase small chain	AMA166_filter_01821	AMA_NO_filter_03006
tolB		Tol-Pal system protein TolB	AMA166_filter_01917	AMA_NO_filter_01941
farB		Fatty acid resistance protein FarB	AMA166_filter_00011	AMA_NO_filter_03269
group_23		hypothetical protein	AMA166_filter_01912	AMA_NO_filter_01936
group_2300		hypothetical protein	AMA166_filter_00326	AMA_NO_filter_00290
group_2301		hypothetical protein	AMA166_filter_02629	AMA_NO_filter_02202
group_2302	gstB_1	Glutathione S-transferase GstB	AMA166_filter_02685	AMA_NO_filter_02146
frmA_1		S-(hydroxymethyl)glutathione dehydrogenase	AMA166_filter_03375	AMA_NO_filter_03255
gutB		Sorbitol dehydrogenase	AMA166_filter_03085	AMA_NO_filter_02569
group_2305		hypothetical protein	AMA166_filter_00672	AMA_NO_filter_03673
rhaS_2		HTH-type transcriptional activator RhaS	AMA166_filter_00350	AMA_NO_filter_00314
group_2307		hypothetical protein	AMA166_filter_01104	AMA_NO_filter_00719
cybC		Soluble cytochrome b562	AMA166_filter_03332	AMA_NO_filter_03171
mmgC_4		Acyl-CoA dehydrogenase	AMA166_filter_00572	AMA_NO_filter_00528
group_2310		hypothetical protein	AMA166_filter_01928	AMA_NO_filter_01952
gltC_1		HTH-type transcriptional regulator GltC	AMA166_filter_00231	AMA_NO_filter_00195
styD		Phenylacetaldehyde dehydrogenase	AMA166_filter_01304	AMA_NO_filter_01132
nuoL		NADH-quinone oxidoreductase subunit L	AMA166_filter_01710	AMA_NO_filter_01324
group_2314		hypothetical protein	AMA166_filter_03462	AMA_NO_filter_03299
group_2315		hypothetical protein	AMA166_filter_00412	AMA_NO_filter_00368
ftsA_2		Cell division protein FtsA	AMA166_filter_02435	AMA_NO_filter_03106
group_2317		hypothetical protein	AMA166_filter_01034	AMA_NO_filter_00648
group_2318		hypothetical protein	AMA166_filter_02608	AMA_NO_filter_02223
drgA		Protein DrgA	AMA166_filter_01865	AMA_NO_filter_01889
group_2320		5'-nucleotidase	AMA166_filter_01771	AMA_NO_filter_01385
mnhC1		Na(+)/H(+) antiporter subunit C1	AMA166_filter_02531	AMA_NO_filter_01819
group_2322		hypothetical protein	AMA166_filter_01966	AMA_NO_filter_01990
group_2323		hypothetical protein	AMA166_filter_02018	AMA_NO_filter_01561
group_2324		hypothetical protein	AMA166_filter_02255	AMA_NO_filter_01696
group_2325		hypothetical protein	AMA166_filter_03467	AMA_NO_filter_03423
proY		Proline-specific permease ProY	AMA166_filter_02368	AMA_NO_filter_02058
group_2327		hypothetical protein	AMA166_filter_02681	AMA_NO_filter_02150
group_2328		hypothetical protein	AMA166_filter_00790	AMA_NO_filter_00883
dhaT_1		1,3-propanediol dehydrogenase	AMA166_filter_00393	AMA_NO_filter_00349
group_2330		hypothetical protein	AMA166_filter_00827	AMA_NO_filter_00920
pseI		Pseudaminic acid synthase	AMA166_filter_02196	AMA_NO_filter_01637
uctC_2		Acetyl-CoA:oxalate CoA-transferase	AMA166_filter_01654	AMA_NO_filter_01268
group_2333		hypothetical protein	AMA166_filter_03532	AMA_NO_filter_03452
group_2334		hypothetical protein	AMA166_filter_03612	AMA_NO_filter_03852
cntO_5		Metal-pseudopaline receptor CntO	AMA166_filter_03290	AMA_NO_filter_02934
lpxD		UDP-3-O-acylglucosamine N-acyltransferase	AMA166_filter_01473	AMA_NO_filter_02395
mutY		Adenine DNA glycosylase	AMA166_filter_02339	AMA_NO_filter_02087
group_2338		hypothetical protein	AMA166_filter_03533	AMA_NO_filter_03453
glnL		Sensory histidine kinase/phosphatase NtrB	AMA166_filter_01463	AMA_NO_filter_02385
group_2340		hypothetical protein	AMA166_filter_02929	AMA_NO_filter_03214
group_2341		hypothetical protein	AMA166_filter_01958	AMA_NO_filter_01982
group_2342		hypothetical protein	AMA166_filter_03237	AMA_NO_filter_02880
group_2343		hypothetical protein	AMA166_filter_00313	AMA_NO_filter_00277
group_2344		hypothetical protein	AMA166_filter_02601	AMA_NO_filter_02230
rpsQ		30S ribosomal protein S17	AMA166_filter_00718	AMA_NO_filter_00811
atpB		ATP synthase subunit a	AMA166_filter_02287	AMA_NO_filter_01728
yidD		Putative membrane protein insertion efficiency factor	AMA166_filter_03339	AMA_NO_filter_03164
trmO		tRNA (adenine(37)-N6)-methyltransferase	AMA166_filter_00586	AMA_NO_filter_00542
panC		Pantothenate synthetase	AMA166_filter_03161	AMA_NO_filter_02732
gph		Phosphoglycolate phosphatase	AMA166_filter_02837	AMA_NO_filter_03073
group_2351		hypothetical protein	AMA166_filter_00681	AMA_NO_filter_03664
mupP_2		N-acetylmuramic acid 6-phosphate phosphatase	AMA166_filter_02971	AMA_NO_filter_02805
rsmA		Ribosomal RNA small subunit methyltransferase A	AMA166_filter_03548	AMA_NO_filter_03554
group_2354		hypothetical protein	AMA166_filter_00498	AMA_NO_filter_00454
group_2355		hypothetical protein	AMA166_filter_01124	AMA_NO_filter_00739
putA		Bifunctional protein PutA	AMA166_filter_00111	AMA_NO_filter_00075
group_2357		hypothetical protein	AMA166_filter_01985	AMA_NO_filter_02534
soxC_1		Dibenzothiophene desulfurization enzyme C	AMA166_filter_00158	AMA_NO_filter_00122
ycaC_2		putative hydrolase YcaC	AMA166_filter_00925	AMA_NO_filter_03355
mltF_1		Membrane-bound lytic murein transglycosylase F	AMA166_filter_01853	AMA_NO_filter_02974
mdlY		Mandelamide hydrolase	AMA166_filter_03498	AMA_NO_filter_03391
cyoB		Cytochrome bo(3) ubiquinol oxidase subunit 1	AMA166_filter_00463	AMA_NO_filter_00419
ubiJ		Ubiquinone biosynthesis accessory factor UbiJ	AMA166_filter_02524	AMA_NO_filter_01812
group_2364		hypothetical protein	AMA166_filter_00900	AMA_NO_filter_00994
ttcA		tRNA-cytidine(32) 2-sulfurtransferase	AMA166_filter_01854	AMA_NO_filter_02973
lipR		Putative acetyl-hydrolase LipR	AMA166_filter_02423	AMA_NO_filter_03118
ptsO		Phosphocarrier protein NPr	AMA166_filter_03163	AMA_NO_filter_02734
dapB		4-hydroxy-tetrahydrodipicolinate reductase	AMA166_filter_02328	AMA_NO_filter_02098
group_2369	umuC_2	Protein UmuC	AMA166_filter_00653	AMA_NO_filter_03705
ycgJ		putative methyltransferase YcgJ	AMA166_filter_03059	AMA_NO_filter_02595
ureD		Urease accessory protein UreD	AMA166_filter_02007	AMA_NO_filter_01572
bacC_2		Dihydroanticapsin 7-dehydrogenase	AMA166_filter_03405	AMA_NO_filter_03225
mmgC_1		Acyl-CoA dehydrogenase	AMA166_filter_00274	AMA_NO_filter_00238
group_2374	aidA_3	Quorum-quenching protein AidA	AMA166_filter_01186	AMA_NO_filter_03640
group_2375		hypothetical protein	AMA166_filter_00972	AMA_NO_filter_00586
group_2376		hypothetical protein	AMA166_filter_00869	AMA_NO_filter_00963
group_2377		hypothetical protein	AMA166_filter_03038	AMA_NO_filter_02616
yejB		Inner membrane ABC transporter permease protein YejB	AMA166_filter_03285	AMA_NO_filter_02929
group_2379		hypothetical protein	AMA166_filter_02802	AMA_NO_filter_02315
rluD		Ribosomal large subunit pseudouridine synthase D	AMA166_filter_01786	AMA_NO_filter_01400
esiB_2		Secretory immunoglobulin A-binding protein EsiB	AMA166_filter_02984	AMA_NO_filter_02792
bamA_2		Outer membrane protein assembly factor BamA	AMA166_filter_01471	AMA_NO_filter_02393
ccrA2		Crotonyl-CoA reductase	AMA166_filter_01245	AMA_NO_filter_01073
group_2384		hypothetical protein	AMA166_filter_02074	AMA_NO_filter_01504
sdhC		Succinate dehydrogenase cytochrome b556 subunit	AMA166_filter_00968	AMA_NO_filter_00582
group_2386		hypothetical protein	AMA166_filter_01058	AMA_NO_filter_00673
group_2387		hypothetical protein	AMA166_filter_03020	AMA_NO_filter_03523
sfnG		FMNH(2)-dependent dimethylsulfone monooxygenase	AMA166_filter_00954	AMA_NO_filter_03384
engB		GTP-binding protein EngB	AMA166_filter_00734	AMA_NO_filter_00827
group_2390		hypothetical protein	AMA166_filter_01514	AMA_NO_filter_02437
ttuB_2		Putative tartrate transporter	AMA166_filter_03250	AMA_NO_filter_02893
prlC_1		Oligopeptidase A	AMA166_filter_00048	AMA_NO_filter_00012
fadD		Long-chain-fatty-acid--CoA ligase	AMA166_filter_02917	AMA_NO_filter_03202
galE_1		UDP-glucose 4-epimerase	AMA166_filter_01451	AMA_NO_filter_02373
namA_3		NADPH dehydrogenase	AMA166_filter_03288	AMA_NO_filter_02932
pucD		putative xanthine dehydrogenase subunit D	AMA166_filter_01208	AMA_NO_filter_01036
group_2397		Single-stranded DNA-binding protein	AMA166_filter_00934	AMA_NO_filter_03364
epsE_2		Type II secretion system protein E	AMA166_filter_03191	AMA_NO_filter_02762
group_2399		hypothetical protein	AMA166_filter_03108	AMA_NO_filter_02546
ilvD		Dihydroxy-acid dehydratase	AMA166_filter_02316	AMA_NO_filter_02110
fatA_1		Ferric-anguibactin receptor FatA	AMA166_filter_01228	AMA_NO_filter_01056
menF		Isochorismate synthase MenF	AMA166_filter_01619	AMA_NO_filter_01233
catM		HTH-type transcriptional regulator CatM	AMA166_filter_01605	AMA_NO_filter_02454
cysM		Cysteine synthase B	AMA166_filter_03151	AMA_NO_filter_02722
echA8_1		putative enoyl-CoA hydratase echA8	AMA166_filter_02243	AMA_NO_filter_01684
gltA		Citrate synthase	AMA166_filter_00969	AMA_NO_filter_00583
group_2406		hypothetical protein	AMA166_filter_01356	AMA_NO_filter_01184
vfr		Cyclic AMP receptor-like protein	AMA166_filter_02698	AMA_NO_filter_02133
fadD3		3-[(3aS,4S,7aS)-7a-methyl-1,5-dioxo-octahydro-1H-inden-4-yl]propanoyl:CoA ligase	AMA166_filter_00272	AMA_NO_filter_00236
hemC		Porphobilinogen deaminase	AMA166_filter_02847	AMA_NO_filter_03063
aroP_1		Aromatic amino acid transport protein AroP	AMA166_filter_01020	AMA_NO_filter_00634
group_2411		hypothetical protein	AMA166_filter_00814	AMA_NO_filter_00907
prpC		2-methylcitrate synthase	AMA166_filter_02216	AMA_NO_filter_01657
ligK		4-carboxy-4-hydroxy-2-oxoadipate aldolase	AMA166_filter_03252	AMA_NO_filter_02895
group_2414		hypothetical protein	AMA166_filter_01175	AMA_NO_filter_03651
iscR_2		HTH-type transcriptional regulator IscR	AMA166_filter_03224	AMA_NO_filter_02867
group_2416		hypothetical protein	AMA166_filter_03432	AMA_NO_filter_03329
group_2417		hypothetical protein	AMA166_filter_02418	AMA_NO_filter_03123
emrE_2		Multidrug transporter EmrE	AMA166_filter_03614	AMA_NO_filter_03856
group_2419		hypothetical protein	AMA166_filter_00168	AMA_NO_filter_00132
cspG		Cold shock-like protein CspG	AMA166_filter_00557	AMA_NO_filter_00513
intS		Prophage integrase IntS	AMA166_filter_00651	AMA_NO_filter_03707
group_2422		hypothetical protein	AMA166_filter_00328	AMA_NO_filter_00292
group_2423		5-formyltetrahydrofolate cyclo-ligase	AMA166_filter_03409	AMA_NO_filter_03352
group_2424		hypothetical protein	AMA166_filter_01496	AMA_NO_filter_02418
group_2425		hypothetical protein	AMA166_filter_02070	AMA_NO_filter_01508
yqeY		putative protein YqeY	AMA166_filter_00542	AMA_NO_filter_00498
pcaK_4		4-hydroxybenzoate transporter PcaK	AMA166_filter_03407	AMA_NO_filter_03223
epd		D-erythrose-4-phosphate dehydrogenase	AMA166_filter_02704	AMA_NO_filter_02127
recA		Protein RecA	AMA166_filter_01478	AMA_NO_filter_02400
fbp_1		Fructose-1,6-bisphosphatase class 1	AMA166_filter_01914	AMA_NO_filter_01938
hemF		Oxygen-dependent coproporphyrinogen-III oxidase	AMA166_filter_00755	AMA_NO_filter_00848
smc_2		Chromosome partition protein Smc	AMA166_filter_01747	AMA_NO_filter_01361
group_2433		hypothetical protein	AMA166_filter_03494	AMA_NO_filter_03395
group_2434		hypothetical protein	AMA166_filter_02636	AMA_NO_filter_02195
murG		UDP-N-acetylglucosamine--N-acetylmuramyl-(pentapeptide) pyrophosphoryl-undecaprenol N-acetylglucosamine transferase	AMA166_filter_02431	AMA_NO_filter_03110
group_2436		hypothetical protein	AMA166_filter_01130	AMA_NO_filter_00745
rpsC		30S ribosomal protein S3	AMA166_filter_00721	AMA_NO_filter_00814
hcnB		Hydrogen cyanide synthase subunit HcnB	AMA166_filter_00351	AMA_NO_filter_00315
pgpA		Phosphatidylglycerophosphatase A	AMA166_filter_02376	AMA_NO_filter_02050
gmk		Guanylate kinase	AMA166_filter_00818	AMA_NO_filter_00911
group_2441		hypothetical protein	AMA166_filter_01030	AMA_NO_filter_00644
group_2442		hypothetical protein	AMA166_filter_02713	AMA_NO_filter_02118
group_2443		hypothetical protein	AMA166_filter_00169	AMA_NO_filter_00133
lolB		Outer-membrane lipoprotein LolB	AMA166_filter_01781	AMA_NO_filter_01395
pepP		Xaa-Pro aminopeptidase	AMA166_filter_03267	AMA_NO_filter_02911
group_2446		hypothetical protein	AMA166_filter_01123	AMA_NO_filter_00738
hcnC		Hydrogen cyanide synthase subunit HcnC	AMA166_filter_00353	AMA_NO_filter_00317
hutU		Urocanate hydratase	AMA166_filter_02366	AMA_NO_filter_02060
group_2449		hypothetical protein	AMA166_filter_03029	AMA_NO_filter_03514
group_2450		hypothetical protein	AMA166_filter_01351	AMA_NO_filter_01179
group_2451		IS6 family transposase IS26	AMA166_filter_03620	AMA_NO_filter_03869
group_2452		hypothetical protein	AMA166_filter_01505	AMA_NO_filter_02428
group_2453		hypothetical protein	AMA166_filter_01091	AMA_NO_filter_00706
cinA_2		Putative competence-damage inducible protein	AMA166_filter_02693	AMA_NO_filter_02138
group_2455		hypothetical protein	AMA166_filter_01548	AMA_NO_filter_02511
group_2456		hypothetical protein	AMA166_filter_03408	AMA_NO_filter_03222
group_2457		hypothetical protein	AMA166_filter_03481	AMA_NO_filter_03409
trpG		Anthranilate synthase component 2	AMA166_filter_01201	AMA_NO_filter_01029
group_2459		hypothetical protein	AMA166_filter_03201	AMA_NO_filter_02844
group_2460		hypothetical protein	AMA166_filter_03437	AMA_NO_filter_03324
secA		Protein translocase subunit SecA	AMA166_filter_01120	AMA_NO_filter_00735
group_2462		hypothetical protein	AMA166_filter_02043	AMA_NO_filter_01536
group_2463		hypothetical protein	AMA166_filter_00131	AMA_NO_filter_00095
group_2464		GTP cyclohydrolase 1 type 2	AMA166_filter_01929	AMA_NO_filter_01953
group_2465		hypothetical protein	AMA166_filter_02268	AMA_NO_filter_01709
purK		N5-carboxyaminoimidazole ribonucleotide synthase	AMA166_filter_03358	AMA_NO_filter_03145
group_2467		hypothetical protein	AMA166_filter_02930	AMA_NO_filter_03215
group_2468		hypothetical protein	AMA166_filter_01981	AMA_NO_filter_02005
ribA		GTP cyclohydrolase-2	AMA166_filter_00754	AMA_NO_filter_00847
group_2470		hypothetical protein	AMA166_filter_02739	AMA_NO_filter_02252
group_2471		hypothetical protein	AMA166_filter_03044	AMA_NO_filter_02610
mreB		Cell shape-determining protein MreB	AMA166_filter_01039	AMA_NO_filter_00653
group_2473		hypothetical protein	AMA166_filter_00511	AMA_NO_filter_00467
group_2474		hypothetical protein	AMA166_filter_00416	AMA_NO_filter_00372
fghA		S-formylglutathione hydrolase	AMA166_filter_01633	AMA_NO_filter_01247
group_2476		hypothetical protein	AMA166_filter_02059	AMA_NO_filter_01519
nfsB		Oxygen-insensitive NAD(P)H nitroreductase	AMA166_filter_00405	AMA_NO_filter_00361
group_2478		hypothetical protein	AMA166_filter_00762	AMA_NO_filter_00855
group_2479		hypothetical protein	AMA166_filter_01677	AMA_NO_filter_01291
dut		Deoxyuridine 5'-triphosphate nucleotidohydrolase	AMA166_filter_02133	AMA_NO_filter_01445
rpsU		30S ribosomal protein S21	AMA166_filter_00541	AMA_NO_filter_00497
algC_1		Phosphomannomutase/phosphoglucomutase	AMA166_filter_02132	AMA_NO_filter_01446
gatC		Glutamyl-tRNA(Gln) amidotransferase subunit C	AMA166_filter_01040	AMA_NO_filter_00654
aatA		Aspartate/prephenate aminotransferase	AMA166_filter_01967	AMA_NO_filter_01991
group_2485		hypothetical protein	AMA166_filter_03284	AMA_NO_filter_02928
aaeA		p-hydroxybenzoic acid efflux pump subunit AaeA	AMA166_filter_02556	AMA_NO_filter_01844
hisB		Histidine biosynthesis bifunctional protein HisB	AMA166_filter_00883	AMA_NO_filter_00977
pqqC		Pyrroloquinoline-quinone synthase	AMA166_filter_03387	AMA_NO_filter_03243
cmpR_2		HTH-type transcriptional activator CmpR	AMA166_filter_01715	AMA_NO_filter_01329
group_2490		hypothetical protein	AMA166_filter_03258	AMA_NO_filter_02902
group_2491		hypothetical protein	AMA166_filter_03040	AMA_NO_filter_02614
ndk		Nucleoside diphosphate kinase	AMA166_filter_02745	AMA_NO_filter_02258
group_2493		hypothetical protein	AMA166_filter_02778	AMA_NO_filter_02291
group_2494		Putative nickel-responsive regulator	AMA166_filter_02998	AMA_NO_filter_02778
group_2495		hypothetical protein	AMA166_filter_00193	AMA_NO_filter_00157
soxC_2		Dibenzothiophene desulfurization enzyme C	AMA166_filter_00159	AMA_NO_filter_00123
group_2497		Baeyer-Villiger monooxygenase	AMA166_filter_00454	AMA_NO_filter_00410
ubiB_1		protein kinase UbiB	AMA166_filter_02486	AMA_NO_filter_01774
acnB		Aconitate hydratase B	AMA166_filter_00423	AMA_NO_filter_00379
group_25		Baeyer-Villiger monooxygenase	AMA166_filter_02714	AMA_NO_filter_02117
ftsA_1		Cell division protein FtsA	AMA166_filter_00840	AMA_NO_filter_00933
ygfZ		tRNA-modifying protein YgfZ	AMA166_filter_01082	AMA_NO_filter_00697
group_2502		hypothetical protein	AMA166_filter_00986	AMA_NO_filter_00600
aroF_1		Phospho-2-dehydro-3-deoxyheptonate aldolase, Tyr-sensitive	AMA166_filter_01543	AMA_NO_filter_02516
group_2504		dITP/XTP pyrophosphatase	AMA166_filter_02773	AMA_NO_filter_02286
mgtA_1		Magnesium-transporting ATPase, P-type 1	AMA166_filter_00361	AMA_NO_filter_03782
sdhD		Succinate dehydrogenase hydrophobic membrane anchor subunit	AMA166_filter_00967	AMA_NO_filter_00581
aidA_3		Quorum-quenching protein AidA	AMA166_filter_03522	AMA_NO_filter_03442
group_2508		hypothetical protein	AMA166_filter_01167	AMA_NO_filter_03659
group_2509		hypothetical protein	AMA166_filter_03140	AMA_NO_filter_02711
hscA		Chaperone protein HscA	AMA166_filter_00030	AMA_NO_filter_03288
yhdE		dTTP/UTP pyrophosphatase	AMA166_filter_01036	AMA_NO_filter_00650
recD2		ATP-dependent RecD-like DNA helicase	AMA166_filter_00392	AMA_NO_filter_00348
group_2513	betB_1	NAD/NADP-dependent betaine aldehyde dehydrogenase	AMA166_filter_02061	AMA_NO_filter_01517
dpnM		Modification methylase DpnIIA	AMA166_filter_01391	AMA_NO_filter_01219
oqxB7		multidrug efflux RND transporter permease subunit OqxB7	AMA166_filter_00599	AMA_NO_filter_00555
rpsN		30S ribosomal protein S14	AMA166_filter_00714	AMA_NO_filter_00807
group_2517		hypothetical protein	AMA166_filter_00057	AMA_NO_filter_00021
group_2518		hypothetical protein	AMA166_filter_03583	AMA_NO_filter_03581
yeiR		Zinc-binding GTPase YeiR	AMA166_filter_02083	AMA_NO_filter_01495
group_2520		hypothetical protein	AMA166_filter_02338	AMA_NO_filter_02088
ybaB		Nucleoid-associated protein YbaB	AMA166_filter_03063	AMA_NO_filter_02591
group_2522		putative HTH-type transcriptional regulator	AMA166_filter_01663	AMA_NO_filter_01277
pcaJ_2		3-oxoadipate CoA-transferase subunit B	AMA166_filter_01600	AMA_NO_filter_02459
group_2524		hypothetical protein	AMA166_filter_01348	AMA_NO_filter_01176
hisD		Histidinol dehydrogenase	AMA166_filter_01617	AMA_NO_filter_01231
group_2526		hypothetical protein	AMA166_filter_02229	AMA_NO_filter_01670
group_2527		hypothetical protein	AMA166_filter_02823	AMA_NO_filter_02336
group_2528		hypothetical protein	AMA166_filter_01536	AMA_NO_filter_02523
dhbA		2,3-dihydro-2,3-dihydroxybenzoate dehydrogenase	AMA166_filter_03393	AMA_NO_filter_03237
yeaW		Carnitine monooxygenase oxygenase subunit	AMA166_filter_01257	AMA_NO_filter_01085
group_2531		hypothetical protein	AMA166_filter_00132	AMA_NO_filter_00096
psd		Phosphatidylserine decarboxylase proenzyme	AMA166_filter_02388	AMA_NO_filter_02038
group_2533		hypothetical protein	AMA166_filter_01287	AMA_NO_filter_01115
group_2534		hypothetical protein	AMA166_filter_03595	AMA_NO_filter_03569
group_2535		hypothetical protein	AMA166_filter_02631	AMA_NO_filter_02200
envZ		Osmolarity sensor protein EnvZ	AMA166_filter_00877	AMA_NO_filter_00971
group_2537		hypothetical protein	AMA166_filter_03542	AMA_NO_filter_03560
group_2538		hypothetical protein	AMA166_filter_00323	AMA_NO_filter_00287
sbp_2		Sulfate-binding protein	AMA166_filter_01945	AMA_NO_filter_01969
yjiE		HTH-type transcriptional regulator YjiE	AMA166_filter_03110	AMA_NO_filter_02544
gshB		Glutathione synthetase	AMA166_filter_02430	AMA_NO_filter_03111
rplN		50S ribosomal protein L14	AMA166_filter_00717	AMA_NO_filter_00810
norM_1		Multidrug resistance protein NorM	AMA166_filter_02353	AMA_NO_filter_02073
pcaI_1		3-oxoadipate CoA-transferase subunit A	AMA166_filter_00287	AMA_NO_filter_00251
group_2545		hypothetical protein	AMA166_filter_02458	AMA_NO_filter_03083
group_2546		hypothetical protein	AMA166_filter_00033	AMA_NO_filter_03291
group_2547		hypothetical protein	AMA166_filter_02572	AMA_NO_filter_01860
kipR		HTH-type transcriptional regulator KipR	AMA166_filter_03249	AMA_NO_filter_02892
puuA		Gamma-glutamylputrescine synthetase PuuA	AMA166_filter_00430	AMA_NO_filter_00386
panB		3-methyl-2-oxobutanoate hydroxymethyltransferase	AMA166_filter_03160	AMA_NO_filter_02731
group_2551		hypothetical protein	AMA166_filter_01689	AMA_NO_filter_01303
group_2552		hypothetical protein	AMA166_filter_01379	AMA_NO_filter_01207
group_2553		hypothetical protein	AMA166_filter_01681	AMA_NO_filter_01295
pcaG		Protocatechuate 3,4-dioxygenase alpha chain	AMA166_filter_01566	AMA_NO_filter_02493
group_2555		hypothetical protein	AMA166_filter_02220	AMA_NO_filter_01661
pntB		NAD(P) transhydrogenase subunit beta	AMA166_filter_03144	AMA_NO_filter_02715
group_2557		hypothetical protein	AMA166_filter_03424	AMA_NO_filter_03337
group_2558		putative CtpA-like serine protease	AMA166_filter_02875	AMA_NO_filter_03035
group_2559		hypothetical protein	AMA166_filter_02505	AMA_NO_filter_01793
mrdB		Peptidoglycan glycosyltransferase MrdB	AMA166_filter_00611	AMA_NO_filter_00567
coaE		Dephospho-CoA kinase	AMA166_filter_02548	AMA_NO_filter_01836
group_2562		hypothetical protein	AMA166_filter_01007	AMA_NO_filter_00621
group_2563		hypothetical protein	AMA166_filter_02896	AMA_NO_filter_03181
ilvI		Acetolactate synthase isozyme 3 large subunit	AMA166_filter_03122	AMA_NO_filter_02693
rplF		50S ribosomal protein L6	AMA166_filter_00712	AMA_NO_filter_00805
group_2566		hypothetical protein	AMA166_filter_01068	AMA_NO_filter_00683
gatA_1		Glutamyl-tRNA(Gln) amidotransferase subunit A	AMA166_filter_01041	AMA_NO_filter_00655
group_2568		hypothetical protein	AMA166_filter_02622	AMA_NO_filter_02209
ompW		Outer membrane protein W	AMA166_filter_02581	AMA_NO_filter_01869
dmdC_2		3-methylmercaptopropionyl-CoA dehydrogenase	AMA166_filter_00758	AMA_NO_filter_00851
ybeY		Endoribonuclease YbeY	AMA166_filter_00670	AMA_NO_filter_03675
yccS_1		Inner membrane protein YccS	AMA166_filter_01055	AMA_NO_filter_00670
antB		Anthranilate 1,2-dioxygenase small subunit	AMA166_filter_03399	AMA_NO_filter_03231
group_2574		hypothetical protein	AMA166_filter_02019	AMA_NO_filter_01560
group_2575		hypothetical protein	AMA166_filter_03578	AMA_NO_filter_03586
group_2576		hypothetical protein	AMA166_filter_03096	AMA_NO_filter_02558
phaC_1		Poly(3-hydroxyalkanoate) polymerase subunit PhaC	AMA166_filter_00517	AMA_NO_filter_00473
group_2578		putative oxidoreductase	AMA166_filter_01580	AMA_NO_filter_02479
group_2579		hypothetical protein	AMA166_filter_02429	AMA_NO_filter_03112
pncA		Nicotinamidase	AMA166_filter_02351	AMA_NO_filter_02075
gatB		Aspartyl/glutamyl-tRNA(Asn/Gln) amidotransferase subunit B	AMA166_filter_01042	AMA_NO_filter_00656
pheS		Phenylalanine--tRNA ligase alpha subunit	AMA166_filter_03176	AMA_NO_filter_02747
group_2583		putative HTH-type transcriptional regulator	AMA166_filter_03274	AMA_NO_filter_02918
hemW		Heme chaperone HemW	AMA166_filter_02481	AMA_NO_filter_01769
fadJ_1		Fatty acid oxidation complex subunit alpha	AMA166_filter_01111	AMA_NO_filter_00726
ribD		Riboflavin biosynthesis protein RibD	AMA166_filter_02885	AMA_NO_filter_03025
sspA		Stringent starvation protein A	AMA166_filter_03552	AMA_NO_filter_03550
emrE_1		Multidrug transporter EmrE	AMA166_filter_00592	AMA_NO_filter_00548
group_2589		hypothetical protein	AMA166_filter_00868	AMA_NO_filter_00962
rnpA		Ribonuclease P protein component	AMA166_filter_03338	AMA_NO_filter_03165
dinB		DNA polymerase IV	AMA166_filter_02926	AMA_NO_filter_03211
dacD		D-alanyl-D-alanine carboxypeptidase DacD	AMA166_filter_01334	AMA_NO_filter_01162
group_2593		hypothetical protein	AMA166_filter_02645	AMA_NO_filter_02186
fumC		Fumarate hydratase class II	AMA166_filter_01452	AMA_NO_filter_02374
ssuC_3		Putative aliphatic sulfonates transport permease protein SsuC	AMA166_filter_02163	AMA_NO_filter_01604
yjcH_1		Inner membrane protein YjcH	AMA166_filter_00949	AMA_NO_filter_03379
yfcA		putative membrane transporter protein YfcA	AMA166_filter_00802	AMA_NO_filter_00895
group_2598		hypothetical protein	AMA166_filter_01194	AMA_NO_filter_01022
xcpQ		Secretin XcpQ	AMA166_filter_02839	AMA_NO_filter_03071
phoU		Phosphate-specific transport system accessory protein PhoU	AMA166_filter_02852	AMA_NO_filter_03058
dhfrIII		Dihydrofolate reductase type 3	AMA166_filter_02785	AMA_NO_filter_02298
phrB		Deoxyribodipyrimidine photo-lyase	AMA166_filter_01337	AMA_NO_filter_01165
rplM		50S ribosomal protein L13	AMA166_filter_03550	AMA_NO_filter_03552
group_2603		hypothetical protein	AMA166_filter_00147	AMA_NO_filter_00111
group_2604		hypothetical protein	AMA166_filter_02677	AMA_NO_filter_02154
pspB		Putative phosphoserine phosphatase 2	AMA166_filter_03034	AMA_NO_filter_02620
cidA		Holin-like protein CidA	AMA166_filter_00230	AMA_NO_filter_00194
dnaK		Chaperone protein DnaK	AMA166_filter_03363	AMA_NO_filter_03140
lemA		Protein LemA	AMA166_filter_00829	AMA_NO_filter_00922
mopA		Molybdenum-pterin-binding protein MopA	AMA166_filter_03397	AMA_NO_filter_03233
surE_1		5'-nucleotidase SurE	AMA166_filter_01285	AMA_NO_filter_01113
group_2611		hypothetical protein	AMA166_filter_03360	AMA_NO_filter_03143
rfnT		Riboflavin transporter RfnT	AMA166_filter_00225	AMA_NO_filter_00189
group_2613		hypothetical protein	AMA166_filter_00410	AMA_NO_filter_00366
group_2614		hypothetical protein	AMA166_filter_02988	AMA_NO_filter_02788
group_2615		hypothetical protein	AMA166_filter_03554	AMA_NO_filter_03548
plsB		Glycerol-3-phosphate acyltransferase	AMA166_filter_00738	AMA_NO_filter_00831
nlhH_2		Carboxylesterase NlhH	AMA166_filter_03369	AMA_NO_filter_03134
group_2618		hypothetical protein	AMA166_filter_03423	AMA_NO_filter_03338
group_2619		hypothetical protein	AMA166_filter_03430	AMA_NO_filter_03331
group_2620		hypothetical protein	AMA166_filter_00461	AMA_NO_filter_00417
group_2621		hypothetical protein	AMA166_filter_00186	AMA_NO_filter_00150
ycfH		putative metal-dependent hydrolase YcfH	AMA166_filter_00078	AMA_NO_filter_00042
group_2623		hypothetical protein	AMA166_filter_01519	AMA_NO_filter_02442
group_2624		hypothetical protein	AMA166_filter_00046	AMA_NO_filter_00010
cydB_1		Cytochrome bd-I ubiquinol oxidase subunit 2	AMA166_filter_00212	AMA_NO_filter_00176
hemA		Glutamyl-tRNA reductase	AMA166_filter_01783	AMA_NO_filter_01397
scoA		putative succinyl-CoA:3-ketoacid coenzyme A transferase subunit A	AMA166_filter_03115	AMA_NO_filter_02539
ahpC		Alkyl hydroperoxide reductase C	AMA166_filter_02676	AMA_NO_filter_02155
acpP		Acyl carrier protein	AMA166_filter_01768	AMA_NO_filter_01382
tsaD		tRNA N6-adenosine threonylcarbamoyltransferase	AMA166_filter_00540	AMA_NO_filter_00496
cidB_2		Holin-like protein CidB	AMA166_filter_03545	AMA_NO_filter_03557
group_2632		hypothetical protein	AMA166_filter_02854	AMA_NO_filter_03056
accA1_2		Acetyl-/propionyl-coenzyme A carboxylase alpha chain	AMA166_filter_03555	AMA_NO_filter_03547
group_2634		hypothetical protein	AMA166_filter_02390	AMA_NO_filter_02036
paaF_2		2,3-dehydroadipyl-CoA hydratase	AMA166_filter_00297	AMA_NO_filter_00261
group_2636		hypothetical protein	AMA166_filter_01815	AMA_NO_filter_03012
trmA		tRNA/tmRNA (uracil-C(5))-methyltransferase	AMA166_filter_00113	AMA_NO_filter_00077
group_2638		hypothetical protein	AMA166_filter_00656	AMA_NO_filter_03702
nudC_1		NADH pyrophosphatase	AMA166_filter_01627	AMA_NO_filter_01241
group_2640		hypothetical protein	AMA166_filter_03460	AMA_NO_filter_03301
group_2641		hypothetical protein	AMA166_filter_00565	AMA_NO_filter_00521
group_2642		hypothetical protein	AMA166_filter_02825	AMA_NO_filter_02338
aspS		Aspartate--tRNA(Asp/Asn) ligase	AMA166_filter_01151	AMA_NO_filter_00766
group_2644		hypothetical protein	AMA166_filter_02615	AMA_NO_filter_02216
yceJ_1		Cytochrome b561	AMA166_filter_00324	AMA_NO_filter_00288
pdxJ		Pyridoxine 5'-phosphate synthase	AMA166_filter_01960	AMA_NO_filter_01984
group_2647		hypothetical protein	AMA166_filter_01235	AMA_NO_filter_01063
group_2648		hypothetical protein	AMA166_filter_03529	AMA_NO_filter_03449
group_2649		hypothetical protein	AMA166_filter_01383	AMA_NO_filter_01211
group_2650		hypothetical protein	AMA166_filter_02659	AMA_NO_filter_02172
nadE		Glutamine-dependent NAD(+) synthetase	AMA166_filter_01803	AMA_NO_filter_01417
nuoN		NADH-quinone oxidoreductase subunit N	AMA166_filter_01712	AMA_NO_filter_01326
group_2653		hypothetical protein	AMA166_filter_03327	AMA_NO_filter_03176
tyrB		Aromatic-amino-acid aminotransferase	AMA166_filter_02213	AMA_NO_filter_01654
group_2655		hypothetical protein	AMA166_filter_00476	AMA_NO_filter_00432
group_2656		hypothetical protein	AMA166_filter_03438	AMA_NO_filter_03323
group_2657		Baeyer-Villiger monooxygenase	AMA166_filter_00061	AMA_NO_filter_00025
gdhB_1		Quinoprotein glucose dehydrogenase B	AMA166_filter_01492	AMA_NO_filter_02414
group_2659		hypothetical protein	AMA166_filter_01398	AMA_NO_filter_03512
hbpA		Heme-binding protein A	AMA166_filter_00050	AMA_NO_filter_00014
rsmE_2		Ribosomal RNA small subunit methyltransferase E	AMA166_filter_02457	AMA_NO_filter_03084
czcA_1		Cobalt-zinc-cadmium resistance protein CzcA	AMA166_filter_00862	AMA_NO_filter_00956
desA3_2		NADPH-dependent stearoyl-CoA 9-desaturase	AMA166_filter_02177	AMA_NO_filter_01618
uvrB		UvrABC system protein B	AMA166_filter_01971	AMA_NO_filter_01995
group_2665		hypothetical protein	AMA166_filter_01661	AMA_NO_filter_01275
pgsA		CDP-diacylglycerol--glycerol-3-phosphate 3-phosphatidyltransferase	AMA166_filter_02562	AMA_NO_filter_01850
pilT_1		Twitching mobility protein	AMA166_filter_02122	AMA_NO_filter_01456
group_2668		hypothetical protein	AMA166_filter_00380	AMA_NO_filter_00336
group_2669		hypothetical protein	AMA166_filter_03058	AMA_NO_filter_02596
fadB		Fatty acid oxidation complex subunit alpha	AMA166_filter_02569	AMA_NO_filter_01857
serC		Phosphoserine aminotransferase	AMA166_filter_01893	AMA_NO_filter_01917
group_2672		hypothetical protein	AMA166_filter_03012	AMA_NO_filter_03531
mutL		DNA mismatch repair protein MutL	AMA166_filter_00409	AMA_NO_filter_00365
group_2674		hypothetical protein	AMA166_filter_03585	AMA_NO_filter_03579
ruvC		Crossover junction endodeoxyribonuclease RuvC	AMA166_filter_00127	AMA_NO_filter_00091
group_2676		hypothetical protein	AMA166_filter_00062	AMA_NO_filter_00026
ansB		Glutaminase-asparaginase	AMA166_filter_00182	AMA_NO_filter_00146
exbD_1		Biopolymer transport protein ExbD	AMA166_filter_00055	AMA_NO_filter_00019
tilS		tRNA(Ile)-lysidine synthase	AMA166_filter_03184	AMA_NO_filter_02755
group_2680		hypothetical protein	AMA166_filter_00815	AMA_NO_filter_00908
group_2681		hypothetical protein	AMA166_filter_03121	AMA_NO_filter_02692
hyuE		Hydantoin racemase	AMA166_filter_00201	AMA_NO_filter_00165
group_2683		hypothetical protein	AMA166_filter_03303	AMA_NO_filter_02947
group_2686		hypothetical protein	AMA166_filter_02822	AMA_NO_filter_02335
group_2687		hypothetical protein	AMA166_filter_03527	AMA_NO_filter_03447
group_2688		hypothetical protein	AMA166_filter_00763	AMA_NO_filter_00856
group_2689		4-sulfomuconolactone hydrolase	AMA166_filter_03241	AMA_NO_filter_02884
group_2690		hypothetical protein	AMA166_filter_02780	AMA_NO_filter_02293
group_2691		hypothetical protein	AMA166_filter_03009	AMA_NO_filter_03534
tag		DNA-3-methyladenine glycosylase 1	AMA166_filter_02336	AMA_NO_filter_02090
group_2693		hypothetical protein	AMA166_filter_01004	AMA_NO_filter_00618
yiaD		putative lipoprotein YiaD	AMA166_filter_02136	AMA_NO_filter_01442
group_2695		hypothetical protein	AMA166_filter_01128	AMA_NO_filter_00743
group_2696		hypothetical protein	AMA166_filter_02354	AMA_NO_filter_02072
group_2697		hypothetical protein	AMA166_filter_03104	AMA_NO_filter_02550
yejF		putative ABC transporter ATP-binding protein YejF	AMA166_filter_03287	AMA_NO_filter_02931
group_2699		hypothetical protein	AMA166_filter_02630	AMA_NO_filter_02201
group_27		IS91 family transposase ISVsa3	AMA166_filter_02895	AMA_NO_filter_03866
oprD		Porin D	AMA166_filter_02913	AMA_NO_filter_03198
recC		RecBCD enzyme subunit RecC	AMA166_filter_02519	AMA_NO_filter_01807
group_2702		hypothetical protein	AMA166_filter_02195	AMA_NO_filter_01636
lldR		Putative L-lactate dehydrogenase operon regulatory protein	AMA166_filter_02210	AMA_NO_filter_01651
group_2704		hypothetical protein	AMA166_filter_02120	AMA_NO_filter_01458
dnaB		Replicative DNA helicase	AMA166_filter_00470	AMA_NO_filter_00426
group_2706		hypothetical protein	AMA166_filter_01233	AMA_NO_filter_01061
group_2707		hypothetical protein	AMA166_filter_02347	AMA_NO_filter_02079
hflX		GTPase HflX	AMA166_filter_03543	AMA_NO_filter_03559
group_2709		hypothetical protein	AMA166_filter_02279	AMA_NO_filter_01720
group_2710		hypothetical protein	AMA166_filter_01829	AMA_NO_filter_02998
tsaQ1_1		HTH-type transcriptional regulator TsaQ1/TsaQ2	AMA166_filter_00294	AMA_NO_filter_00258
metK		S-adenosylmethionine synthase	AMA166_filter_00120	AMA_NO_filter_00084
group_2713		hypothetical protein	AMA166_filter_02675	AMA_NO_filter_02156
paaH_2		3-hydroxyadipyl-CoA dehydrogenase	AMA166_filter_00337	AMA_NO_filter_00301
gpmA		2,3-bisphosphoglycerate-dependent phosphoglycerate mutase	AMA166_filter_03202	AMA_NO_filter_02845
pheA2		Secreted chorismate mutase	AMA166_filter_00382	AMA_NO_filter_00338
group_2717		hypothetical protein	AMA166_filter_01345	AMA_NO_filter_01173
cycA_3		D-serine/D-alanine/glycine transporter	AMA166_filter_01876	AMA_NO_filter_01900
gbpR		HTH-type transcriptional regulator GbpR	AMA166_filter_03468	AMA_NO_filter_03422
group_2720		hypothetical protein	AMA166_filter_00265	AMA_NO_filter_00229
arnC		Undecaprenyl-phosphate 4-deoxy-4-formamido-L-arabinose transferase	AMA166_filter_01340	AMA_NO_filter_01168
group_2722		hypothetical protein	AMA166_filter_03053	AMA_NO_filter_02601
guaD_1		Guanine deaminase	AMA166_filter_03348	AMA_NO_filter_03155
rnr		Ribonuclease R	AMA166_filter_00689	AMA_NO_filter_00782
group_2725		hypothetical protein	AMA166_filter_00365	AMA_NO_filter_03786
group_2726		hypothetical protein	AMA166_filter_01802	AMA_NO_filter_01416
kgtP_2		Alpha-ketoglutarate permease	AMA166_filter_01837	AMA_NO_filter_02990
group_2728		hypothetical protein	AMA166_filter_01389	AMA_NO_filter_01217
yadV_2		putative fimbrial chaperone YadV	AMA166_filter_03371	AMA_NO_filter_03259
racE		Glutamate racemase 1	AMA166_filter_02373	AMA_NO_filter_02053
rnt		Ribonuclease T	AMA166_filter_03292	AMA_NO_filter_02936
group_2732		hypothetical protein	AMA166_filter_01991	AMA_NO_filter_01588
group_2733		hypothetical protein	AMA166_filter_00009	AMA_NO_filter_03267
miaA		tRNA dimethylallyltransferase	AMA166_filter_00408	AMA_NO_filter_00364
btuB_2		Vitamin B12 transporter BtuB	AMA166_filter_01134	AMA_NO_filter_00749
group_2736		hypothetical protein	AMA166_filter_02093	AMA_NO_filter_01485
group_2737		hypothetical protein	AMA166_filter_01374	AMA_NO_filter_01202
group_2738		hypothetical protein	AMA166_filter_03464	AMA_NO_filter_03297
actP_3		Cation/acetate symporter ActP	AMA166_filter_03208	AMA_NO_filter_02851
group_2740		hypothetical protein	AMA166_filter_02424	AMA_NO_filter_03117
rpmG		50S ribosomal protein L33	AMA166_filter_02795	AMA_NO_filter_02308
group_2742		hypothetical protein	AMA166_filter_03304	AMA_NO_filter_02948
rsmD		Ribosomal RNA small subunit methyltransferase D	AMA166_filter_01999	AMA_NO_filter_01580
glmS		Glutamine--fructose-6-phosphate aminotransferase [isomerizing]	AMA166_filter_02374	AMA_NO_filter_02052
group_2745		hypothetical protein	AMA166_filter_01877	AMA_NO_filter_01901
aspT		Aspartate/alanine antiporter	AMA166_filter_00500	AMA_NO_filter_00456
group_2747		hypothetical protein	AMA166_filter_03521	AMA_NO_filter_03441
group_2748		hypothetical protein	AMA166_filter_03198	AMA_NO_filter_02769
pseC		UDP-4-amino-4,6-dideoxy-N-acetyl-beta-L-altrosamine transaminase	AMA166_filter_02192	AMA_NO_filter_01633
group_2750		3-hydroxylaminophenol mutase	AMA166_filter_00648	AMA_NO_filter_03710
nuoB		NADH-quinone oxidoreductase subunit B	AMA166_filter_01701	AMA_NO_filter_01315
group_2752		hypothetical protein	AMA166_filter_02021	AMA_NO_filter_01558
dmlA		D-malate dehydrogenase [decarboxylating]	AMA166_filter_01795	AMA_NO_filter_01409
group_2754		hypothetical protein	AMA166_filter_01831	AMA_NO_filter_02996
secD		Protein translocase subunit SecD	AMA166_filter_01171	AMA_NO_filter_03655
hslR		Heat shock protein 15	AMA166_filter_01479	AMA_NO_filter_02401
ephA		Epoxide hydrolase A	AMA166_filter_03325	AMA_NO_filter_03178
fruA		PTS system fructose-specific EIIB'BC component	AMA166_filter_01499	AMA_NO_filter_02421
group_2759		hypothetical protein	AMA166_filter_01353	AMA_NO_filter_01181
katE		Catalase HPII	AMA166_filter_00258	AMA_NO_filter_00222
mutS		DNA mismatch repair protein MutS	AMA166_filter_02958	AMA_NO_filter_02818
astD		N-succinylglutamate 5-semialdehyde dehydrogenase	AMA166_filter_00778	AMA_NO_filter_00871
pdhR		Pyruvate dehydrogenase complex repressor	AMA166_filter_01607	AMA_NO_filter_02452
group_2764		hypothetical protein	AMA166_filter_03247	AMA_NO_filter_02890
nudC_2		NADH pyrophosphatase	AMA166_filter_03280	AMA_NO_filter_02924
ppc		Phosphoenolpyruvate carboxylase	AMA166_filter_02321	AMA_NO_filter_02105
rlhA		23S rRNA 5-hydroxycytidine synthase	AMA166_filter_00590	AMA_NO_filter_00546
group_2768		hypothetical protein	AMA166_filter_02189	AMA_NO_filter_01630
group_2769		hypothetical protein	AMA166_filter_00991	AMA_NO_filter_00605
group_2770		hypothetical protein	AMA166_filter_00810	AMA_NO_filter_00903
adk		Adenylate kinase	AMA166_filter_01995	AMA_NO_filter_01584
fabR_2		HTH-type transcriptional repressor FabR	AMA166_filter_02175	AMA_NO_filter_01616
group_2773		hypothetical protein	AMA166_filter_00793	AMA_NO_filter_00886
puuE		4-aminobutyrate aminotransferase PuuE	AMA166_filter_00928	AMA_NO_filter_03358
xecA1		2-hydroxypropyl-CoM lyase	AMA166_filter_01668	AMA_NO_filter_01282
kbp		Potassium binding protein Kbp	AMA166_filter_01769	AMA_NO_filter_01383
lpxK		Tetraacyldisaccharide 4'-kinase	AMA166_filter_00082	AMA_NO_filter_00046
group_2778		hypothetical protein	AMA166_filter_03450	AMA_NO_filter_03311
group_2779		hypothetical protein	AMA166_filter_01392	AMA_NO_filter_01220
group_2780		hypothetical protein	AMA166_filter_03410	AMA_NO_filter_03351
ddl_1		D-alanine--D-alanine ligase	AMA166_filter_02433	AMA_NO_filter_03108
rubA		Rubredoxin	AMA166_filter_02023	AMA_NO_filter_01556
group_2783		NADPH oxidoreductase	AMA166_filter_02176	AMA_NO_filter_01617
gsiC		Glutathione transport system permease protein GsiC	AMA166_filter_00047	AMA_NO_filter_00011
rocC_1		Amino-acid permease RocC	AMA166_filter_00782	AMA_NO_filter_00875
group_2786		hypothetical protein	AMA166_filter_02969	AMA_NO_filter_02807
group_2787		hypothetical protein	AMA166_filter_00356	AMA_NO_filter_00320
group_2788		hypothetical protein	AMA166_filter_02311	AMA_NO_filter_02115
yidC		Membrane protein insertase YidC	AMA166_filter_03340	AMA_NO_filter_03163
group_2790		hypothetical protein	AMA166_filter_03479	AMA_NO_filter_03411
group_2791		hypothetical protein	AMA166_filter_02673	AMA_NO_filter_02158
group_2792		hypothetical protein	AMA166_filter_01698	AMA_NO_filter_01312
fadA_1		Putative acyltransferase	AMA166_filter_01110	AMA_NO_filter_00725
group_2794		hypothetical protein	AMA166_filter_02401	AMA_NO_filter_02025
group_2795		hypothetical protein	AMA166_filter_00521	AMA_NO_filter_00477
group_2796		hypothetical protein	AMA166_filter_02496	AMA_NO_filter_01784
nagL		Maleylpyruvate isomerase	AMA166_filter_02358	AMA_NO_filter_02068
pilA		Fimbrial protein	AMA166_filter_00826	AMA_NO_filter_00919
pcaJ_3		3-oxoadipate CoA-transferase subunit B	AMA166_filter_01559	AMA_NO_filter_02500
group_28		hypothetical protein	AMA166_filter_03196	AMA_NO_filter_02767
group_2800		hypothetical protein	AMA166_filter_03000	AMA_NO_filter_02776
group_2801		hypothetical protein	AMA166_filter_00102	AMA_NO_filter_00066
group_2802		hypothetical protein	AMA166_filter_00936	AMA_NO_filter_03366
group_2803	paaF_4	2,3-dehydroadipyl-CoA hydratase	AMA166_filter_02076	AMA_NO_filter_01502
group_2804		hypothetical protein	AMA166_filter_01355	AMA_NO_filter_01183
dmdC_1		3-methylmercaptopropionyl-CoA dehydrogenase	AMA166_filter_00282	AMA_NO_filter_00246
group_2806		hypothetical protein	AMA166_filter_02198	AMA_NO_filter_01639
fosB		Metallothiol transferase FosB	AMA166_filter_02357	AMA_NO_filter_02069
group_2808		hypothetical protein	AMA166_filter_01735	AMA_NO_filter_01349
ohrR_2		Organic hydroperoxide resistance transcriptional regulator	AMA166_filter_03217	AMA_NO_filter_02860
group_2810		hypothetical protein	AMA166_filter_03002	AMA_NO_filter_02774
thrH		Phosphoserine phosphatase ThrH	AMA166_filter_01031	AMA_NO_filter_00645
yfcF		Glutathione S-transferase YfcF	AMA166_filter_00232	AMA_NO_filter_00196
mmgC_9		Acyl-CoA dehydrogenase	AMA166_filter_03562	AMA_NO_filter_03540
putP		Sodium/proline symporter	AMA166_filter_00109	AMA_NO_filter_00073
nimR_2		HTH-type transcriptional regulator NimR	AMA166_filter_02297	AMA_NO_filter_01738
thlA_2		Acetyl-CoA acetyltransferase	AMA166_filter_03112	AMA_NO_filter_02542
group_2817	cpdA_2	3',5'-cyclic adenosine monophosphate phosphodiesterase CpdA	AMA166_filter_02119	AMA_NO_filter_01459
group_2818		6-deoxy-6-sulfogluconolactonase	AMA166_filter_03244	AMA_NO_filter_02887
rpsS		30S ribosomal protein S19	AMA166_filter_00723	AMA_NO_filter_00816
rlmN		Dual-specificity RNA methyltransferase RlmN	AMA166_filter_02744	AMA_NO_filter_02257
group_2821		hypothetical protein	AMA166_filter_03152	AMA_NO_filter_02723
mutM		Formamidopyrimidine-DNA glycosylase	AMA166_filter_01089	AMA_NO_filter_00704
glpK		Glycerol kinase	AMA166_filter_01838	AMA_NO_filter_02989
hisH		Imidazole glycerol phosphate synthase subunit HisH	AMA166_filter_00884	AMA_NO_filter_00978
group_2825		hypothetical protein	AMA166_filter_02838	AMA_NO_filter_03072
ptk		Tyrosine-protein kinase ptk	AMA166_filter_02187	AMA_NO_filter_01628
group_2827		hypothetical protein	AMA166_filter_03011	AMA_NO_filter_03532
ispD		2-C-methyl-D-erythritol 4-phosphate cytidylyltransferase	AMA166_filter_01557	AMA_NO_filter_02502
group_2829		hypothetical protein	AMA166_filter_01586	AMA_NO_filter_02473
group_2830		hypothetical protein	AMA166_filter_01682	AMA_NO_filter_01296
ephD		putative oxidoreductase EphD	AMA166_filter_02583	AMA_NO_filter_01871
exbD_3		Biopolymer transport protein ExbD	AMA166_filter_01919	AMA_NO_filter_01943
minC		Septum site-determining protein MinC	AMA166_filter_02139	AMA_NO_filter_01439
pcaF_3		Beta-ketoadipyl-CoA thiolase	AMA166_filter_01599	AMA_NO_filter_02460
group_2835		hypothetical protein	AMA166_filter_02399	AMA_NO_filter_02027
group_2836		hypothetical protein	AMA166_filter_01080	AMA_NO_filter_00695
ilvA		L-threonine dehydratase biosynthetic IlvA	AMA166_filter_01534	AMA_NO_filter_02525
group_2838		hypothetical protein	AMA166_filter_00116	AMA_NO_filter_00080
group_2839		hypothetical protein	AMA166_filter_02453	AMA_NO_filter_03088
lysS		Lysine--tRNA ligase	AMA166_filter_02020	AMA_NO_filter_01559
rhaS_3		HTH-type transcriptional activator RhaS	AMA166_filter_00390	AMA_NO_filter_00346
group_2842		hypothetical protein	AMA166_filter_00924	AMA_NO_filter_03354
group_2843		hypothetical protein	AMA166_filter_02613	AMA_NO_filter_02218
group_2844		hypothetical protein	AMA166_filter_03222	AMA_NO_filter_02865
hisP		Histidine transport ATP-binding protein HisP	AMA166_filter_00593	AMA_NO_filter_00549
group_2846		hypothetical protein	AMA166_filter_00691	AMA_NO_filter_00784
group_2847		DNA base-flipping protein	AMA166_filter_01816	AMA_NO_filter_03011
grxD		Glutaredoxin 4	AMA166_filter_01510	AMA_NO_filter_02433
accB		Biotin carboxyl carrier protein of acetyl-CoA carboxylase	AMA166_filter_01428	AMA_NO_filter_02350
dauR		Transcriptional regulator DauR	AMA166_filter_01238	AMA_NO_filter_01066
ndhC		NAD(P)H-quinone oxidoreductase subunit 3, chloroplastic	AMA166_filter_01700	AMA_NO_filter_01314
dapA_4		4-hydroxy-tetrahydrodipicolinate synthase	AMA166_filter_02910	AMA_NO_filter_03195
group_2853		hypothetical protein	AMA166_filter_01944	AMA_NO_filter_01968
group_2854		hypothetical protein	AMA166_filter_02563	AMA_NO_filter_01851
group_2855		Putative 3-methyladenine DNA glycosylase	AMA166_filter_01088	AMA_NO_filter_00703
dapA_2		4-hydroxy-tetrahydrodipicolinate synthase	AMA166_filter_02100	AMA_NO_filter_01478
group_2857		hypothetical protein	AMA166_filter_03497	AMA_NO_filter_03392
hdfR_3		HTH-type transcriptional regulator HdfR	AMA166_filter_01660	AMA_NO_filter_01274
group_2859		hypothetical protein	AMA166_filter_01822	AMA_NO_filter_03005
rpsA		30S ribosomal protein S1	AMA166_filter_00066	AMA_NO_filter_00030
fkpA_2		putative FKBP-type peptidyl-prolyl cis-trans isomerase FkpA	AMA166_filter_02186	AMA_NO_filter_01627
group_2862		hypothetical protein	AMA166_filter_01103	AMA_NO_filter_00718
sauU		putative sulfoacetate transporter SauU	AMA166_filter_03245	AMA_NO_filter_02888
tgnC		(Z)-2-((N-methylformamido)methylene)-5-hydroxybutyrolactone dehydrogenase	AMA166_filter_00317	AMA_NO_filter_00281
group_2865		hypothetical protein	AMA166_filter_03054	AMA_NO_filter_02600
group_2866		hypothetical protein	AMA166_filter_02605	AMA_NO_filter_02226
rpsG		30S ribosomal protein S7	AMA166_filter_01810	AMA_NO_filter_01424
dctA_1		C4-dicarboxylate transport protein	AMA166_filter_00489	AMA_NO_filter_00445
group_2869		hypothetical protein	AMA166_filter_02912	AMA_NO_filter_03197
emrA_3		Colistin resistance protein EmrA	AMA166_filter_03499	AMA_NO_filter_03390
ifcA		Fumarate reductase flavoprotein subunit	AMA166_filter_01656	AMA_NO_filter_01270
mfd		Transcription-repair-coupling factor	AMA166_filter_00034	AMA_NO_filter_03292
ftsI		Peptidoglycan D,D-transpeptidase FtsI	AMA166_filter_00847	AMA_NO_filter_00940
group_2874		hypothetical protein	AMA166_filter_03045	AMA_NO_filter_02609
group_2875		hypothetical protein	AMA166_filter_00499	AMA_NO_filter_00455
hisC		Histidinol-phosphate aminotransferase	AMA166_filter_01618	AMA_NO_filter_01232
ypjD		Inner membrane protein YpjD	AMA166_filter_01741	AMA_NO_filter_01355
group_2878		hypothetical protein	AMA166_filter_03442	AMA_NO_filter_03319
pqqE		PqqA peptide cyclase	AMA166_filter_03385	AMA_NO_filter_03245
group_2880		Alpha-ketoglutaric semialdehyde dehydrogenase	AMA166_filter_03259	AMA_NO_filter_02903
group_2881		hypothetical protein	AMA166_filter_00411	AMA_NO_filter_00367
csrA		Translational regulator CsrA	AMA166_filter_02707	AMA_NO_filter_02124
trmB_2		tRNA (guanine-N(7)-)-methyltransferase	AMA166_filter_02684	AMA_NO_filter_02147
group_2884		hypothetical protein	AMA166_filter_03501	AMA_NO_filter_03388
guaB		Inosine-5'-monophosphate dehydrogenase	AMA166_filter_02447	AMA_NO_filter_03094
pyrB		Aspartate carbamoyltransferase	AMA166_filter_02689	AMA_NO_filter_02142
group_2887		hypothetical protein	AMA166_filter_03402	AMA_NO_filter_03228
group_2888		hypothetical protein	AMA166_filter_00422	AMA_NO_filter_00378
group_2889		hypothetical protein	AMA166_filter_00383	AMA_NO_filter_00339
rplT		50S ribosomal protein L20	AMA166_filter_03172	AMA_NO_filter_02743
ahcY		Adenosylhomocysteinase	AMA166_filter_00631	AMA_NO_filter_03468
ssuD		Alkanesulfonate monooxygenase	AMA166_filter_02164	AMA_NO_filter_01605
group_2892		hypothetical protein	AMA166_filter_02265	AMA_NO_filter_01706
group_2893		hypothetical protein	AMA166_filter_00629	AMA_NO_filter_03470
group_2894		hypothetical protein	AMA166_filter_02566	AMA_NO_filter_01854
kdpC		Potassium-transporting ATPase KdpC subunit	AMA166_filter_00433	AMA_NO_filter_00389
group_2896		hypothetical protein	AMA166_filter_00388	AMA_NO_filter_00344
recD		RecBCD enzyme subunit RecD	AMA166_filter_02517	AMA_NO_filter_01805
leuO		HTH-type transcriptional regulator LeuO	AMA166_filter_01576	AMA_NO_filter_02483
group_2899		hypothetical protein	AMA166_filter_01687	AMA_NO_filter_01301
group_29		Alpha-ketoglutaric semialdehyde dehydrogenase	AMA166_filter_03199	AMA_NO_filter_02842
rsmI		Ribosomal RNA small subunit methyltransferase I	AMA166_filter_03276	AMA_NO_filter_02920
group_2900		hypothetical protein	AMA166_filter_00561	AMA_NO_filter_00517
sdhB		Succinate dehydrogenase iron-sulfur subunit	AMA166_filter_00965	AMA_NO_filter_00579
yceD		Large ribosomal RNA subunit accumulation protein YceD	AMA166_filter_01764	AMA_NO_filter_01378
pqqB		Coenzyme PQQ synthesis protein B	AMA166_filter_03388	AMA_NO_filter_03242
nuoG		NADH-quinone oxidoreductase subunit G	AMA166_filter_01705	AMA_NO_filter_01319
group_2905		hypothetical protein	AMA166_filter_01424	AMA_NO_filter_02346
group_2906		hypothetical protein	AMA166_filter_01316	AMA_NO_filter_01144
group_2907		hypothetical protein	AMA166_filter_01692	AMA_NO_filter_01306
group_2908		hypothetical protein	AMA166_filter_01281	AMA_NO_filter_01109
group_2909		hypothetical protein	AMA166_filter_00552	AMA_NO_filter_00508
fldP_3		Flavodoxin FldP	AMA166_filter_02933	AMA_NO_filter_03218
tadA		tRNA-specific adenosine deaminase	AMA166_filter_00069	AMA_NO_filter_00033
group_2911		hypothetical protein	AMA166_filter_02404	AMA_NO_filter_02022
group_2912		hypothetical protein	AMA166_filter_02130	AMA_NO_filter_01448
grxC		Glutaredoxin 3	AMA166_filter_02734	AMA_NO_filter_02247
group_2914		hypothetical protein	AMA166_filter_02513	AMA_NO_filter_01801
group_2915		hypothetical protein	AMA166_filter_00729	AMA_NO_filter_00822
group_2916		hypothetical protein	AMA166_filter_01313	AMA_NO_filter_01141
group_2917		hypothetical protein	AMA166_filter_00859	AMA_NO_filter_00953
catD_3		3-oxoadipate enol-lactonase 2	AMA166_filter_02064	AMA_NO_filter_01514
yibN		putative protein YibN	AMA166_filter_02733	AMA_NO_filter_02246
dapD		2,3,4,5-tetrahydropyridine-2,6-dicarboxylate N-succinyltransferase	AMA166_filter_01938	AMA_NO_filter_01962
nanT_2		Sialic acid transporter NanT	AMA166_filter_01582	AMA_NO_filter_02477
group_2921		hypothetical protein	AMA166_filter_00575	AMA_NO_filter_00531
group_2922		Outer membrane protein Omp38	AMA166_filter_01099	AMA_NO_filter_00714
gntT		High-affinity gluconate transporter	AMA166_filter_02756	AMA_NO_filter_02269
dcyD		D-cysteine desulfhydrase	AMA166_filter_01722	AMA_NO_filter_01336
group_2925		hypothetical protein	AMA166_filter_02882	AMA_NO_filter_03028
glsA		Glutaminase	AMA166_filter_02056	AMA_NO_filter_01523
group_2927		hypothetical protein	AMA166_filter_01892	AMA_NO_filter_01916
coaBC		Coenzyme A biosynthesis bifunctional protein CoaBC	AMA166_filter_01173	AMA_NO_filter_03653
group_2929		hypothetical protein	AMA166_filter_02798	AMA_NO_filter_02311
group_293		putative protein	AMA166_filter_03157	AMA_NO_filter_02728
group_2930		hypothetical protein	AMA166_filter_00321	AMA_NO_filter_00285
naiP_1		Putative niacin/nicotinamide transporter NaiP	AMA166_filter_02101	AMA_NO_filter_01477
antC		Anthranilate 1,2-dioxygenase electron transfer component	AMA166_filter_03400	AMA_NO_filter_03230
group_2933		hypothetical protein	AMA166_filter_00211	AMA_NO_filter_00175
group_2934		hypothetical protein	AMA166_filter_00783	AMA_NO_filter_00876
lon_2		Lon protease	AMA166_filter_01988	AMA_NO_filter_01591
dgkA		Diacylglycerol kinase	AMA166_filter_01847	AMA_NO_filter_02980
arsC		Arsenate reductase	AMA166_filter_00194	AMA_NO_filter_00158
group_2938		hypothetical protein	AMA166_filter_01684	AMA_NO_filter_01298
group_2939		hypothetical protein	AMA166_filter_01116	AMA_NO_filter_00731
glmM_1		Phosphoglucosamine mutase	AMA166_filter_02448	AMA_NO_filter_03093
btsR		Transcriptional regulatory protein BtsR	AMA166_filter_02848	AMA_NO_filter_03062
ubiK		Ubiquinone biosynthesis accessory factor UbiK	AMA166_filter_02889	AMA_NO_filter_03021
ppsR		Phosphoenolpyruvate synthase regulatory protein	AMA166_filter_00459	AMA_NO_filter_00415
hcaB_3		3-phenylpropionate-dihydrodiol/cinnamic acid-dihydrodiol dehydrogenase	AMA166_filter_03523	AMA_NO_filter_03443
oprB_1		Porin B	AMA166_filter_01107	AMA_NO_filter_00722
tgnE		Succinate semialdehyde dehydrogenase	AMA166_filter_00314	AMA_NO_filter_00278
nth		Endonuclease III	AMA166_filter_01994	AMA_NO_filter_01585
group_2947		hypothetical protein	AMA166_filter_03576	AMA_NO_filter_03588
group_2948		hypothetical protein	AMA166_filter_00507	AMA_NO_filter_00463
rimI		[Ribosomal protein S18]-alanine N-acetyltransferase	AMA166_filter_02149	AMA_NO_filter_01429
mltG		Endolytic murein transglycosylase	AMA166_filter_01947	AMA_NO_filter_01971
yddG_2		Aromatic amino acid exporter YddG	AMA166_filter_01250	AMA_NO_filter_01078
group_2951		hypothetical protein	AMA166_filter_03186	AMA_NO_filter_02757
comR_1		HTH-type transcriptional repressor ComR	AMA166_filter_02224	AMA_NO_filter_01665
group_2953		Long-chain-fatty-acid--CoA ligase	AMA166_filter_03165	AMA_NO_filter_02736
group_2954		hypothetical protein	AMA166_filter_00673	AMA_NO_filter_03672
metXA		Bifunctional methionine biosynthesis protein MetXA/MetW	AMA166_filter_02771	AMA_NO_filter_02284
hdc		Histidine decarboxylase	AMA166_filter_01223	AMA_NO_filter_01051
mmsB		3-hydroxyisobutyrate dehydrogenase	AMA166_filter_02240	AMA_NO_filter_01681
group_2958		hypothetical protein	AMA166_filter_02333	AMA_NO_filter_02093
group_2959		hypothetical protein	AMA166_filter_01657	AMA_NO_filter_01271
group_296		hypothetical protein	AMA166_filter_00933	AMA_NO_filter_03363
mutS2		Endonuclease MutS2	AMA166_filter_01206	AMA_NO_filter_01034
group_2961		hypothetical protein	AMA166_filter_00404	AMA_NO_filter_00360
group_2962		hypothetical protein	AMA166_filter_00510	AMA_NO_filter_00466
dpgD		Enoyl-CoA-hydratase	AMA166_filter_00276	AMA_NO_filter_00240
group_2964		hypothetical protein	AMA166_filter_03377	AMA_NO_filter_03253
bdhA		D-beta-hydroxybutyrate dehydrogenase	AMA166_filter_03119	AMA_NO_filter_02535
group_2966		Putative acetyltransferase	AMA166_filter_02952	AMA_NO_filter_02824
group_2967		hypothetical protein	AMA166_filter_01497	AMA_NO_filter_02419
group_2968		hypothetical protein	AMA166_filter_03456	AMA_NO_filter_03305
pcaF_2		Beta-ketoadipyl-CoA thiolase	AMA166_filter_01560	AMA_NO_filter_02499
group_297		hypothetical protein	AMA166_filter_03526	AMA_NO_filter_03446
group_2970		hypothetical protein	AMA166_filter_00696	AMA_NO_filter_00789
pdhD		Dihydrolipoyl dehydrogenase	AMA166_filter_01189	AMA_NO_filter_03637
[truncated: 1,818 more rows]

## Sheet: Unique genes-Funct_ann AMA166
Supplementary Table 2
Unique genes with Functional annotation in A. baumannii AMA166 using EggNOG 2.0v Software.
query	eggNOG_OGs	COG_category	Description	Preferred_name	GOs	EC	KEGG_ko	KEGG_Pathway	KEGG_Module	KEGG_Reaction	KEGG_rclass	BRITE
AMA166_filter_02720	COG0300@1|root,COG0300@2|Bacteria,1QU6Z@1224|Proteobacteria,1T1P9@1236|Gammaproteobacteria,3NIU2@468|Moraxellaceae	S	Belongs to the short-chain dehydrogenases reductases (SDR) family	-	-	-	-	-	-	-	-	-
AMA166_filter_02715	COG0300@1|root,COG0300@2|Bacteria,1R8JY@1224|Proteobacteria,1RZWA@1236|Gammaproteobacteria,3NT9U@468|Moraxellaceae	S	KR domain	-	-	-	-	-	-	-	-	-
AMA166_filter_02716	COG3687@1|root,COG3687@2|Bacteria,1R7GU@1224|Proteobacteria,1RN5A@1236|Gammaproteobacteria,3NK84@468|Moraxellaceae	S	Predicted metal-dependent hydrolase	-	-	-	ko:K07044	-	-	-	-	ko00000
AMA166_filter_02718	COG1309@1|root,COG1309@2|Bacteria,1REP3@1224|Proteobacteria,1S59F@1236|Gammaproteobacteria,3NM7F@468|Moraxellaceae	K	Bacterial regulatory proteins, tetR family	-	-	-	-	-	-	-	-	-
AMA166_filter_02719	COG3687@1|root,COG3687@2|Bacteria,1R7GU@1224|Proteobacteria,1RN5A@1236|Gammaproteobacteria,3NK84@468|Moraxellaceae	S	Predicted metal-dependent hydrolase	-	-	-	ko:K07044	-	-	-	-	ko00000
AMA166_filter_02721	COG2072@1|root,COG2072@2|Bacteria,1NQRZ@1224|Proteobacteria,1RRKN@1236|Gammaproteobacteria,3NT7X@468|Moraxellaceae	P	Flavin-binding monooxygenase-like	-	-	-	-	-	-	-	-	-
AMA166_filter_03617	COG2842@1|root,COG2842@2|Bacteria,1PSN7@1224|Proteobacteria,1RY1U@1236|Gammaproteobacteria	S	Bacterial TniB protein	tniB	-	-	-	-	-	-	-	-
AMA166_filter_03621	COG3385@1|root,COG3385@2|Bacteria,1R8M9@1224|Proteobacteria,1S1W5@1236|Gammaproteobacteria,3NKDA@468|Moraxellaceae	L	Transposase DDE domain	-	-	-	-	-	-	-	-	-
AMA166_filter_00001	COG0246@1|root,COG0637@1|root,COG0246@2|Bacteria,COG0637@2|Bacteria,1R8Z3@1224|Proteobacteria,1S4ZI@1236|Gammaproteobacteria,3NJPB@468|Moraxellaceae	G	Haloacid dehalogenase-like hydrolase	-	-	-	-	-	-	-	-	-
AMA166_filter_02717	COG1741@1|root,COG1741@2|Bacteria,1MVSW@1224|Proteobacteria,1RNVS@1236|Gammaproteobacteria,3NJ1E@468|Moraxellaceae	S	Belongs to the pirin family	Z012_11830	-	-	ko:K06911	-	-	-	-	ko00000

## Sheet: Unique genes-Funct_annot AMA_NO
Supplementary Table 2
Unique genes with Functional annotation in A. baumannii AMA_NO using EggNOG 2.0v Software.
query	eggNOG_OGs	COG_category	Description	Preferred_name	GOs	EC	KEGG_ko	KEGG_Pathway	KEGG_Module	KEGG_Reaction	KEGG_rclass	BRITE
AMA_NO_filter_03859	COG1064@1|root,COG1064@2|Bacteria,1MUTT@1224|Proteobacteria,1RPQC@1236|Gammaproteobacteria,3NM23@468|Moraxellaceae	S	Alcohol dehydrogenase GroES-like domain	adhP	-	1.1.1.1	ko:K00001,ko:K13953	ko00010,ko00071,ko00350,ko00625,ko00626,ko00830,ko00980,ko00982,ko01100,ko01110,ko01120,ko01130,ko01220,map00010,map00071,map00350,map00625,map00626,map00830,map00980,map00982,map01100,map01110,map01120,map01130,map01220	-	R00623,R00754,R02124,R04805,R04880,R05233,R05234,R06917,R06927,R07105,R08281,R08306,R08310	RC00050,RC00087,RC00088,RC00099,RC00116,RC00649,RC01734,RC02273	ko00000,ko00001,ko01000
AMA_NO_filter_00665	COG1115@1|root,COG1115@2|Bacteria,1MUI3@1224|Proteobacteria,1RMNF@1236|Gammaproteobacteria,3NIJ7@468|Moraxellaceae	E	Sodium:alanine symporter family	agcS	GO:0005575,GO:0005623,GO:0005886,GO:0016020,GO:0044464,GO:0071944	-	ko:K03310	-	-	-	-	ko00000
AMA_NO_filter_03829	COG3231@1|root,COG3231@2|Bacteria,1R9XT@1224|Proteobacteria,1SIB2@1236|Gammaproteobacteria,3NN1D@468|Moraxellaceae	J	Phosphotransferase enzyme family	-	-	2.7.1.95	ko:K19272,ko:K19299,ko:K19300	-	-	-	-	br01600,ko00000,ko01000,ko01504
AMA_NO_filter_03845	COG0477@1|root,COG0477@2|Bacteria,1QU36@1224|Proteobacteria,1T24P@1236|Gammaproteobacteria	EGP	TIGRFAM Drug resistance transporter Bcr CflA subfamily	sflR	-	-	ko:K07552,ko:K18552	-	-	-	-	br01600,ko00000,ko01504,ko02000
AMA_NO_filter_03854	COG0477@1|root,COG2814@2|Bacteria,1MW19@1224|Proteobacteria,1RPBU@1236|Gammaproteobacteria,3NMBH@468|Moraxellaceae	EGP	Major Facilitator Superfamily	-	-	-	ko:K07552	-	-	-	-	ko00000,ko02000
AMA_NO_filter_03827	COG0491@1|root,COG0491@2|Bacteria,1RJ82@1224|Proteobacteria,2US0Q@28211|Alphaproteobacteria	S	Metallo-beta-lactamase superfamily	-	-	3.5.2.6	ko:K17837	ko01501,map01501	-	R06363	RC01499	ko00000,ko00001,ko01000
AMA_NO_filter_03770	COG3696@1|root,COG3696@2|Bacteria,1NUIV@1224|Proteobacteria,1SP6I@1236|Gammaproteobacteria,3NKE0@468|Moraxellaceae	P	AcrB/AcrD/AcrF family	cusA	GO:0000041,GO:0003674,GO:0005215,GO:0005375,GO:0005488,GO:0005507,GO:0005575,GO:0005623,GO:0005886,GO:0006810,GO:0006811,GO:0006812,GO:0006825,GO:0006873,GO:0006875,GO:0006878,GO:0006950,GO:0008150,GO:0008324,GO:0009636,GO:0009987,GO:0010035,GO:0010038,GO:0010272,GO:0010273,GO:0015075,GO:0015080,GO:0015318,GO:0015673,GO:0015679,GO:0016020,GO:0016021,GO:0019725,GO:0022857,GO:0022890,GO:0030001,GO:…	-	ko:K07787	ko02020,map02020	-	-	-	ko00000,ko00001,ko02000
AMA_NO_filter_03862	COG0294@1|root,COG0294@2|Bacteria,1MUIR@1224|Proteobacteria,1RM8G@1236|Gammaproteobacteria,1XTE1@135623|Vibrionales	H	Catalyzes the condensation of para-aminobenzoate (pABA) with 6-hydroxymethyl-7,8-dihydropterin diphosphate (DHPt-PP) to form 7,8-dihydropteroate (H2Pte), the immediate precursor of folate derivatives	folK	-	2.5.1.15,2.7.6.3	ko:K13941,ko:K18824,ko:K18974	ko00790,ko01100,map00790,map01100	M00126,M00840	R03066,R03067,R03503	RC00002,RC00017,RC00121,RC00842	ko00000,ko00001,ko00002,ko01000,ko01504
AMA_NO_filter_03758	COG1062@1|root,COG1062@2|Bacteria,1MUK4@1224|Proteobacteria,1RNQ4@1236|Gammaproteobacteria,3NIU1@468|Moraxellaceae	C	Belongs to the zinc-containing alcohol dehydrogenase family. Class-III subfamily	adhC	GO:0003674,GO:0003824,GO:0004022,GO:0004024,GO:0005488,GO:0005515,GO:0005575,GO:0005622,GO:0005623,GO:0005737,GO:0005829,GO:0006081,GO:0008150,GO:0008152,GO:0008270,GO:0009056,GO:0009636,GO:0009987,GO:0010033,GO:0016491,GO:0016614,GO:0016616,GO:0016999,GO:0017001,GO:0017144,GO:0042221,GO:0042802,GO:0043167,GO:0043169,GO:0044237,GO:0044248,GO:0044281,GO:0044282,GO:0044424,GO:0044444,GO:0044464,GO:…	1.1.1.1,1.1.1.284	ko:K00121	ko00010,ko00071,ko00350,ko00625,ko00626,ko00680,ko00830,ko00980,ko00982,ko01100,ko01110,ko01120,ko01130,ko01200,ko01220,ko05204,map00010,map00071,map00350,map00625,map00626,map00680,map00830,map00980,map00982,map01100,map01110,map01120,map01130,map01200,map01220,map05204	-	R00623,R00754,R02124,R04880,R05233,R05234,R06917,R06927,R06983,R07105,R08281,R08306,R08310	RC00050,RC00087,RC00088,RC00099,RC00116,RC00649,RC01715,RC01734,RC02273	ko00000,ko00001,ko01000
AMA_NO_filter_03757	COG1937@1|root,COG1937@2|Bacteria,1N6ZN@1224|Proteobacteria,1SCK3@1236|Gammaproteobacteria	S	protein conserved in bacteria	frmR	-	-	-	-	-	-	-	-
AMA_NO_filter_02424	COG1080@1|root,COG1925@1|root,COG4668@1|root,COG1080@2|Bacteria,COG1925@2|Bacteria,COG4668@2|Bacteria,1MUT8@1224|Proteobacteria,1RN6R@1236|Gammaproteobacteria,3NMAE@468|Moraxellaceae	G	Phosphoenolpyruvate-dependent sugar phosphotransferase system, EIIA 2	fruB	-	2.7.1.202,2.7.3.9	ko:K02768,ko:K08483,ko:K11183,ko:K11189	ko00051,ko01100,ko01120,ko02060,map00051,map01100,map01120,map02060	M00273	R03232	RC00017,RC03206	ko00000,ko00001,ko00002,ko01000,ko02000
AMA_NO_filter_03759	COG3791@1|root,COG3791@2|Bacteria,1MX4A@1224|Proteobacteria,1S25J@1236|Gammaproteobacteria	H	Catalyzes the condensation of formaldehyde and glutathione to S-hydroxymethylglutathione	gfa	-	4.4.1.22	ko:K03396	ko00680,ko01120,ko01200,map00680,map01120,map01200	-	R06982	RC00069,RC01707	ko00000,ko00001,ko01000
AMA_NO_filter_03863	COG1109@1|root,COG1109@2|Bacteria,1RF0F@1224|Proteobacteria,1S3UB@1236|Gammaproteobacteria,3NNKJ@468|Moraxellaceae	G	Phosphoglucomutase/phosphomannomutase, alpha/beta/alpha domain I	-	-	-	-	-	-	-	-	-
AMA_NO_filter_02670	COG2948@1|root,COG2948@2|Bacteria,1Q1J1@1224|Proteobacteria,1TEF0@1236|Gammaproteobacteria,3NQKZ@468|Moraxellaceae	U	Bacterial conjugation TrbI-like protein	-	-	-	-	-	-	-	-	-
AMA_NO_filter_02671	2ASVW@1|root,31IBB@2|Bacteria,1QG0R@1224|Proteobacteria,1TDCK@1236|Gammaproteobacteria,3NQJY@468|Moraxellaceae	-	-	-	-	-	-	-	-	-	-	-
AMA_NO_filter_02672	2B036@1|root,31SDH@2|Bacteria,1QPXK@1224|Proteobacteria,1TNPT@1236|Gammaproteobacteria,3NR1J@468|Moraxellaceae	-	-	-	-	-	-	-	-	-	-	-
AMA_NO_filter_02673	2BHXZ@1|root,32C25@2|Bacteria,1QPZ6@1224|Proteobacteria,1TNRN@1236|Gammaproteobacteria,3NR6B@468|Moraxellaceae	-	-	-	-	-	-	-	-	-	-	-
AMA_NO_filter_02674	2DIB8@1|root,302M5@2|Bacteria,1QPZZ@1224|Proteobacteria,1TNSK@1236|Gammaproteobacteria,3NR8B@468|Moraxellaceae	S	HNH nucleases	-	-	-	-	-	-	-	-	-
AMA_NO_filter_02675	29G35@1|root,3030W@2|Bacteria,1QPXX@1224|Proteobacteria,1TNQ6@1236|Gammaproteobacteria,3NR2D@468|Moraxellaceae	-	-	-	-	-	-	-	-	-	-	-
AMA_NO_filter_02676	COG0433@1|root,COG0433@2|Bacteria,1QV4K@1224|Proteobacteria,1T284@1236|Gammaproteobacteria,3NQKC@468|Moraxellaceae	S	COG0433 Predicted ATPase	-	-	-	ko:K12206	-	-	-	-	ko00000,ko02044
AMA_NO_filter_02677	COG1674@1|root,COG1674@2|Bacteria,1QV4J@1224|Proteobacteria,1T283@1236|Gammaproteobacteria,3NQWB@468|Moraxellaceae	D	ftsk spoiiie	-	-	-	-	-	-	-	-	-
AMA_NO_filter_02678	29GCT@1|root,303AM@2|Bacteria,1QQE3@1224|Proteobacteria,1RT1M@1236|Gammaproteobacteria,3NS32@468|Moraxellaceae	-	-	-	-	-	-	-	-	-	-	-
AMA_NO_filter_02679	2E56X@1|root,32ZZM@2|Bacteria,1NMGJ@1224|Proteobacteria,1SNCR@1236|Gammaproteobacteria,3NQQS@468|Moraxellaceae	-	-	-	-	-	-	-	-	-	-	-
AMA_NO_filter_03662	COG0642@1|root,COG2205@2|Bacteria,1N100@1224|Proteobacteria,1RYSG@1236|Gammaproteobacteria,3NJ7V@468|Moraxellaceae	T	His Kinase A (phosphoacceptor) domain	-	-	-	-	-	-	-	-	-
AMA_NO_filter_02680	2BP24@1|root,32HSP@2|Bacteria,1Q1J7@1224|Proteobacteria,1TNMH@1236|Gammaproteobacteria,3NQV4@468|Moraxellaceae	-	-	-	-	-	-	-	-	-	-	-
AMA_NO_filter_02681	2AJXK@1|root,31AKQ@2|Bacteria,1QG0P@1224|Proteobacteria,1TDCI@1236|Gammaproteobacteria,3NQJU@468|Moraxellaceae	-	-	-	-	-	-	-	-	-	-	-
AMA_NO_filter_02682	29G4V@1|root,3032M@2|Bacteria,1QQ19@1224|Proteobacteria,1TNU2@1236|Gammaproteobacteria,3NRBU@468|Moraxellaceae	-	-	-	-	-	-	-	-	-	-	-
AMA_NO_filter_02683	2B055@1|root,31SFP@2|Bacteria,1QPZW@1224|Proteobacteria,1TNSH@1236|Gammaproteobacteria,3NR84@468|Moraxellaceae	-	-	-	-	-	-	-	-	-	-	-
AMA_NO_filter_02684	2B015@1|root,31SBD@2|Bacteria,1QPUY@1224|Proteobacteria,1TNKK@1236|Gammaproteobacteria,3NQS7@468|Moraxellaceae	-	-	-	-	-	-	-	-	-	-	-
AMA_NO_filter_02686	29G31@1|root,3030S@2|Bacteria,1QPXM@1224|Proteobacteria,1TNPU@1236|Gammaproteobacteria,3NR1P@468|Moraxellaceae	-	-	-	-	-	-	-	-	-	-	-
AMA_NO_filter_02687	29G39@1|root,30310@2|Bacteria,1QPY7@1224|Proteobacteria,1TNQJ@1236|Gammaproteobacteria,3NR3B@468|Moraxellaceae	-	-	-	-	-	-	-	-	-	-	-
AMA_NO_filter_02688	2B063@1|root,31SGT@2|Bacteria,1QQ1G@1224|Proteobacteria,1TNUA@1236|Gammaproteobacteria,3NRC7@468|Moraxellaceae	-	-	-	-	-	-	-	-	-	-	-
AMA_NO_filter_02689	29G7J@1|root,3035D@2|Bacteria,1QQ5S@1224|Proteobacteria,1RSSH@1236|Gammaproteobacteria,3NRMP@468|Moraxellaceae	-	-	-	-	-	-	-	-	-	-	-
AMA_NO_filter_02690	29NZE@1|root,309XJ@2|Bacteria,1RKC2@1224|Proteobacteria,1T285@1236|Gammaproteobacteria,3NTKT@468|Moraxellaceae	S	Helix-turn-helix of DDE superfamily endonuclease	-	-	-	-	-	-	-	-	-
AMA_NO_filter_03602	COG0553@1|root,COG0553@2|Bacteria,1QQZ3@1224|Proteobacteria,1SM56@1236|Gammaproteobacteria,3NR0M@468|Moraxellaceae	L	SNF2 family N-terminal domain	-	-	-	-	-	-	-	-	-
AMA_NO_filter_03603	2BID0@1|root,317Z6@2|Bacteria,1PZHP@1224|Proteobacteria,1TNTJ@1236|Gammaproteobacteria,3NRB0@468|Moraxellaceae	-	-	-	-	-	-	-	-	-	-	-
AMA_NO_filter_03604	COG3091@1|root,COG3091@2|Bacteria,1RBMK@1224|Proteobacteria,1S3MT@1236|Gammaproteobacteria,3NQ02@468|Moraxellaceae	S	SprT-like family	-	-	-	-	-	-	-	-	-
AMA_NO_filter_03605	2BYTN@1|root,30327@2|Bacteria,1QQ09@1224|Proteobacteria,1TNSZ@1236|Gammaproteobacteria,3NR97@468|Moraxellaceae	S	CRISPR associated protein	-	-	-	-	-	-	-	-	-
AMA_NO_filter_03606	29IFX@1|root,305D4@2|Bacteria,1QRAX@1224|Proteobacteria,1TMEC@1236|Gammaproteobacteria,3NN09@468|Moraxellaceae	-	-	-	-	-	-	-	-	-	-	-
AMA_NO_filter_03608	2BQHJ@1|root,32JD7@2|Bacteria,1Q29E@1224|Proteobacteria,1TNUX@1236|Gammaproteobacteria,3NRDH@468|Moraxellaceae	-	-	-	-	-	-	-	-	-	-	-
AMA_NO_filter_03609	2BI0P@1|root,32C5C@2|Bacteria,1QQ6J@1224|Proteobacteria,1RSTD@1236|Gammaproteobacteria,3NRPG@468|Moraxellaceae	-	-	-	-	-	-	-	-	-	-	-
AMA_NO_filter_03611	29G2M@1|root,3030B@2|Bacteria,1QPWS@1224|Proteobacteria,1TNNV@1236|Gammaproteobacteria,3NQZ1@468|Moraxellaceae	-	-	-	-	-	-	-	-	-	-	-
AMA_NO_filter_03612	2BYTP@1|root,302ZF@2|Bacteria,1QPUK@1224|Proteobacteria,1TNJZ@1236|Gammaproteobacteria,3NQQK@468|Moraxellaceae	-	-	-	-	-	-	-	-	-	-	-
AMA_NO_filter_03613	2B013@1|root,31SB7@2|Bacteria,1QPUT@1224|Proteobacteria,1TNKE@1236|Gammaproteobacteria,3NQRS@468|Moraxellaceae	-	-	-	-	-	-	-	-	-	-	-
AMA_NO_filter_03614	2B05H@1|root,31SG1@2|Bacteria,1QQ0B@1224|Proteobacteria,1TNT1@1236|Gammaproteobacteria,3NR9A@468|Moraxellaceae	-	-	-	-	-	-	-	-	-	-	-
AMA_NO_filter_03615	29FN8@1|root,302JV@2|Bacteria,1QPV3@1224|Proteobacteria,1TNKR@1236|Gammaproteobacteria,3NQSK@468|Moraxellaceae	-	-	-	-	-	-	-	-	-	-	-
AMA_NO_filter_03616	2B02M@1|root,31SCU@2|Bacteria,1QPWR@1224|Proteobacteria,1TNNU@1236|Gammaproteobacteria,3NQYZ@468|Moraxellaceae	-	-	-	-	-	-	-	-	-	-	-
AMA_NO_filter_03617	2B038@1|root,31SDJ@2|Bacteria,1QPXP@1224|Proteobacteria,1TNPW@1236|Gammaproteobacteria,3NR1U@468|Moraxellaceae	-	-	-	-	-	-	-	-	-	-	-
AMA_NO_filter_03618	2AZT5@1|root,31S2E@2|Bacteria,1QPJI@1224|Proteobacteria,1TNA0@1236|Gammaproteobacteria,3NQ8F@468|Moraxellaceae	-	-	-	-	-	-	-	-	-	-	-
AMA_NO_filter_03619	COG2184@1|root,COG2184@2|Bacteria,1N08Y@1224|Proteobacteria,1TMS0@1236|Gammaproteobacteria,3NP90@468|Moraxellaceae	D	Fic/DOC family	-	-	-	-	-	-	-	-	-
AMA_NO_filter_03620	COG2184@1|root,COG2184@2|Bacteria,1N08Y@1224|Proteobacteria,1TMS0@1236|Gammaproteobacteria,3NP90@468|Moraxellaceae	D	Fic/DOC family	-	-	-	-	-	-	-	-	-
AMA_NO_filter_03621	2B04H@1|root,31SEX@2|Bacteria,1QPZ2@1224|Proteobacteria,1TNRH@1236|Gammaproteobacteria,3NR5Z@468|Moraxellaceae	-	-	-	-	-	-	-	-	-	-	-
AMA_NO_filter_03622	2B01M@1|root,31SBU@2|Bacteria,1QPVP@1224|Proteobacteria,1TNMF@1236|Gammaproteobacteria,3NQUY@468|Moraxellaceae	-	-	-	-	-	-	-	-	-	-	-
AMA_NO_filter_03623	2BYTQ@1|root,32GN5@2|Bacteria,1Q9HE@1224|Proteobacteria,1TDCB@1236|Gammaproteobacteria,3NQJE@468|Moraxellaceae	-	-	-	-	-	-	-	-	-	-	-
AMA_NO_filter_03624	2B07Y@1|root,31SIS@2|Bacteria,1QQ3Y@1224|Proteobacteria,1TNX8@1236|Gammaproteobacteria,3NRHK@468|Moraxellaceae	-	-	-	-	-	-	-	-	-	-	-
AMA_NO_filter_03625	2BYTQ@1|root,3030P@2|Bacteria,1QPXF@1224|Proteobacteria,1TNPM@1236|Gammaproteobacteria,3NR16@468|Moraxellaceae	-	-	-	-	-	-	-	-	-	-	-
AMA_NO_filter_03626	COG0175@1|root,COG0175@2|Bacteria,1R55Q@1224|Proteobacteria,1RY1Y@1236|Gammaproteobacteria,3NSTR@468|Moraxellaceae	EH	Phosphoadenosine phosphosulfate reductase family	-	-	-	-	-	-	-	-	-
AMA_NO_filter_02770	COG3517@1|root,COG3517@2|Bacteria,1MU5C@1224|Proteobacteria,1RNP7@1236|Gammaproteobacteria,3NK9I@468|Moraxellaceae	S	Type VI secretion protein, EvpB/VC_A0108, tail sheath	evpB	-	-	ko:K11900	ko02025,map02025	M00334	-	-	ko00000,ko00001,ko00002,ko02044
AMA_NO_filter_03627	29G5S@1|root,3033I@2|Bacteria,1QQ2R@1224|Proteobacteria,1TNVY@1236|Gammaproteobacteria,3NRF8@468|Moraxellaceae	-	-	-	-	-	-	-	-	-	-	-
AMA_NO_filter_03628	COG1278@1|root,COG1278@2|Bacteria,1N1M6@1224|Proteobacteria,1S9AQ@1236|Gammaproteobacteria,3NQPD@468|Moraxellaceae	K	Excalibur calcium-binding domain	cspC	-	-	-	-	-	-	-	-
AMA_NO_filter_03629	2B00N@1|root,31SAR@2|Bacteria,1QPU4@1224|Proteobacteria,1TNJF@1236|Gammaproteobacteria,3NQNX@468|Moraxellaceae	-	-	-	-	-	-	-	-	-	-	-
AMA_NO_filter_03630	2B050@1|root,31SFI@2|Bacteria,1QPZU@1224|Proteobacteria,1TNSD@1236|Gammaproteobacteria,3NR7X@468|Moraxellaceae	-	-	-	-	-	-	-	-	-	-	-
AMA_NO_filter_03631	29G1E@1|root,302Z7@2|Bacteria,1QPU1@1224|Proteobacteria,1TNJ9@1236|Gammaproteobacteria,3NQNK@468|Moraxellaceae	-	-	-	-	-	-	-	-	-	-	-
AMA_NO_filter_03632	COG2801@1|root,COG2801@2|Bacteria,1MVC8@1224|Proteobacteria,1RXYF@1236|Gammaproteobacteria,3NIQD@468|Moraxellaceae	L	Integrase core domain	-	-	-	ko:K07497	-	-	-	-	ko00000
AMA_NO_filter_03634	2B00C@1|root,31SAF@2|Bacteria,1QPTR@1224|Proteobacteria,1TNIY@1236|Gammaproteobacteria,3NQMU@468|Moraxellaceae	-	-	-	-	-	-	-	-	-	-	-
AMA_NO_filter_03635	2AZZR@1|root,31S9T@2|Bacteria,1QPSW@1224|Proteobacteria,1TNHZ@1236|Gammaproteobacteria,3NQK7@468|Moraxellaceae	-	-	-	-	-	-	-	-	-	-	-
AMA_NO_filter_03636	2B025@1|root,31SCB@2|Bacteria,1QPW4@1224|Proteobacteria,1TNN0@1236|Gammaproteobacteria,3NQWK@468|Moraxellaceae	-	-	-	-	-	-	-	-	-	-	-
AMA_NO_filter_03687	2ASVS@1|root,31IB7@2|Bacteria,1QG0M@1224|Proteobacteria,1TDCG@1236|Gammaproteobacteria,3NQJR@468|Moraxellaceae	-	-	-	-	-	-	-	-	-	-	-
AMA_NO_filter_03688	2B01Y@1|root,31SC5@2|Bacteria,1QPVX@1224|Proteobacteria,1TNMQ@1236|Gammaproteobacteria,3NQVU@468|Moraxellaceae	-	-	-	-	-	-	-	-	-	-	-
AMA_NO_filter_03689	COG4643@1|root,COG4643@2|Bacteria,1QN50@1224|Proteobacteria,1T6B8@1236|Gammaproteobacteria,3NQ20@468|Moraxellaceae	P	DNA integration	-	-	-	-	-	-	-	-	-
AMA_NO_filter_03690	COG3595@1|root,COG3595@2|Bacteria,1N8NB@1224|Proteobacteria,1SFVZ@1236|Gammaproteobacteria,3NQZZ@468|Moraxellaceae	S	Putative auto-transporter adhesin, head GIN domain	-	-	-	-	-	-	-	-	-
AMA_NO_filter_03691	2B00B@1|root,31SAE@2|Bacteria,1QPTQ@1224|Proteobacteria,1TNIX@1236|Gammaproteobacteria,3NQMR@468|Moraxellaceae	-	-	-	-	-	-	-	-	-	-	-
AMA_NO_filter_03692	COG1061@1|root,COG1061@2|Bacteria,1MX92@1224|Proteobacteria,1RYDV@1236|Gammaproteobacteria,3NM0I@468|Moraxellaceae	KL	Type III restriction enzyme, res subunit	-	-	3.1.21.5	ko:K01156	-	-	-	-	ko00000,ko01000,ko02048
AMA_NO_filter_03693	COG2189@1|root,COG2189@2|Bacteria,1MX9M@1224|Proteobacteria,1RNHM@1236|Gammaproteobacteria,3NM2H@468|Moraxellaceae	L	COG2189 Adenine specific DNA methylase Mod	mod	-	2.1.1.72	ko:K07316	-	-	-	-	ko00000,ko01000,ko02048
AMA_NO_filter_03694	2B076@1|root,31SHZ@2|Bacteria,1QQ32@1224|Proteobacteria,1TNW9@1236|Gammaproteobacteria,3NRFS@468|Moraxellaceae	-	-	-	-	-	-	-	-	-	-	-
AMA_NO_filter_03695	COG1525@1|root,COG1525@2|Bacteria,1N145@1224|Proteobacteria,1S9I3@1236|Gammaproteobacteria,3NPIW@468|Moraxellaceae	L	Staphylococcal nuclease homologue	Z012_04225	GO:0003674,GO:0003824,GO:0004518,GO:0005575,GO:0005622,GO:0005623,GO:0005737,GO:0006139,GO:0006401,GO:0006725,GO:0006807,GO:0008150,GO:0008152,GO:0009056,GO:0009057,GO:0009987,GO:0016070,GO:0016787,GO:0016788,GO:0019439,GO:0034641,GO:0034655,GO:0043170,GO:0044237,GO:0044238,GO:0044248,GO:0044260,GO:0044265,GO:0044270,GO:0044424,GO:0044464,GO:0046483,GO:0046700,GO:0071704,GO:0090304,GO:0090305,GO:…	3.1.31.1	ko:K01174	-	-	-	-	ko00000,ko01000
AMA_NO_filter_03696	COG0741@1|root,COG0741@2|Bacteria,1QRXS@1224|Proteobacteria,1RV60@1236|Gammaproteobacteria,3NR2E@468|Moraxellaceae	M	Transglycosylase SLT domain	-	-	-	-	-	-	-	-	-
AMA_NO_filter_03697	28W59@1|root,2ZI62@2|Bacteria,1P6AU@1224|Proteobacteria,1SUVW@1236|Gammaproteobacteria,3NR80@468|Moraxellaceae	-	-	-	-	-	-	-	-	-	-	-
AMA_NO_filter_02899	COG3210@1|root,COG3210@2|Bacteria,1QUXB@1224|Proteobacteria	U	6-phosphogluconolactonase activity	-	-	-	ko:K20276	ko02024,map02024	-	-	-	ko00000,ko00001
AMA_NO_filter_03698	2B01P@1|root,31SBW@2|Bacteria,1QPVQ@1224|Proteobacteria,1TNMG@1236|Gammaproteobacteria,3NQV2@468|Moraxellaceae	-	-	-	-	-	-	-	-	-	-	-
AMA_NO_filter_03699	2B017@1|root,31SBF@2|Bacteria,1QPV1@1224|Proteobacteria,1TNKP@1236|Gammaproteobacteria,3NQSE@468|Moraxellaceae	-	-	-	-	-	-	-	-	-	-	-
AMA_NO_filter_03700	2ABXS@1|root,311EY@2|Bacteria,1QPZV@1224|Proteobacteria,1TNSE@1236|Gammaproteobacteria,3NR7Z@468|Moraxellaceae	-	-	-	-	-	-	-	-	-	-	-
AMA_NO_filter_03701	2B05C@1|root,31SFW@2|Bacteria,1QQ05@1224|Proteobacteria,1TNSU@1236|Gammaproteobacteria,3NR8S@468|Moraxellaceae	-	-	-	-	-	-	-	-	-	-	-
AMA_NO_filter_03719	2DBUH@1|root,2ZB5U@2|Bacteria,1R00Q@1224|Proteobacteria,1RYTD@1236|Gammaproteobacteria	S	Sulphur transport	-	-	-	ko:K07112	-	-	-	-	ko00000
AMA_NO_filter_03720	COG4644@1|root,COG4644@2|Bacteria,1MUIU@1224|Proteobacteria,1RPHA@1236|Gammaproteobacteria,3WZAH@544|Citrobacter	L	Domain of unknown function (DUF4158)	-	-	-	-	-	-	-	-	-
AMA_NO_filter_03721	2EDJF@1|root,337FA@2|Bacteria,1NUIJ@1224|Proteobacteria,1TJ3S@1236|Gammaproteobacteria,1Y0G8@135623|Vibrionales	Q	DSBA-like thioredoxin domain	-	-	-	-	-	-	-	-	-
AMA_NO_filter_03722	COG1073@1|root,COG1765@1|root,COG1073@2|Bacteria,COG1765@2|Bacteria,1N2BT@1224|Proteobacteria,1RMZV@1236|Gammaproteobacteria	O	OsmC-like protein	-	-	-	ko:K06889,ko:K07397	-	-	-	-	ko00000
AMA_NO_filter_03726	2C78F@1|root,302J6@2|Bacteria,1QPTA@1224|Proteobacteria,1TNIE@1236|Gammaproteobacteria,3NQKV@468|Moraxellaceae	-	-	-	-	-	-	-	-	-	-	-
AMA_NO_filter_03727	2B06N@1|root,31SHE@2|Bacteria,1QQ2B@1224|Proteobacteria,1TNV9@1236|Gammaproteobacteria,3NRE2@468|Moraxellaceae	-	-	-	-	-	-	-	-	-	-	-
AMA_NO_filter_03729	2B06B@1|root,31SH4@2|Bacteria,1QQ1V@1224|Proteobacteria,1TNUR@1236|Gammaproteobacteria,3NRD3@468|Moraxellaceae	-	-	-	-	-	-	-	-	-	-	-
AMA_NO_filter_03731	2B00D@1|root,31SAG@2|Bacteria,1QPTT@1224|Proteobacteria,1TNJ1@1236|Gammaproteobacteria,3NQN0@468|Moraxellaceae	-	-	-	-	-	-	-	-	-	-	-
AMA_NO_filter_03733	2BPV6@1|root,32INV@2|Bacteria,1Q1WI@1224|Proteobacteria,1TNRE@1236|Gammaproteobacteria,3NR5V@468|Moraxellaceae	-	-	-	-	-	-	-	-	-	-	-
AMA_NO_filter_03734	2B027@1|root,31SCD@2|Bacteria,1QPW6@1224|Proteobacteria,1TNN2@1236|Gammaproteobacteria,3NQWP@468|Moraxellaceae	-	-	-	-	-	-	-	-	-	-	-
AMA_NO_filter_03735	2B03M@1|root,31SDY@2|Bacteria,1QPY2@1224|Proteobacteria,1TNQE@1236|Gammaproteobacteria,3NR2Y@468|Moraxellaceae	-	-	-	-	-	-	-	-	-	-	-
AMA_NO_filter_03736	2CC56@1|root,302KC@2|Bacteria,1QPWH@1224|Proteobacteria,1TNNK@1236|Gammaproteobacteria,3NQYA@468|Moraxellaceae	-	-	-	-	-	-	-	-	-	-	-
AMA_NO_filter_03737	2B04S@1|root,31SF7@2|Bacteria,1QPZF@1224|Proteobacteria,1TNRY@1236|Gammaproteobacteria,3NR70@468|Moraxellaceae	-	-	-	-	-	-	-	-	-	-	-
AMA_NO_filter_03738	29G1A@1|root,302Z3@2|Bacteria,1QPTI@1224|Proteobacteria,1TNIR@1236|Gammaproteobacteria,3NQMF@468|Moraxellaceae	-	-	-	-	-	-	-	-	-	-	-
AMA_NO_filter_03740	29G3R@1|root,3031G@2|Bacteria,1QPYU@1224|Proteobacteria,1TNR9@1236|Gammaproteobacteria,3NR5C@468|Moraxellaceae	-	-	-	-	-	-	-	-	-	-	-
AMA_NO_filter_03741	2B012@1|root,31SB6@2|Bacteria,1QPUS@1224|Proteobacteria,1TNKB@1236|Gammaproteobacteria,3NQRK@468|Moraxellaceae	-	-	-	-	-	-	-	-	-	-	-
AMA_NO_filter_03742	2B01I@1|root,31SBR@2|Bacteria,1QPVF@1224|Proteobacteria,1TNM4@1236|Gammaproteobacteria,3NQUC@468|Moraxellaceae	-	-	-	-	-	-	-	-	-	-	-
AMA_NO_filter_03743	29G3H@1|root,30319@2|Bacteria,1QPYK@1224|Proteobacteria,1TNQZ@1236|Gammaproteobacteria,3NR4K@468|Moraxellaceae	-	-	-	-	-	-	-	-	-	-	-
AMA_NO_filter_03744	2B02V@1|root,31SD3@2|Bacteria,1QPX3@1224|Proteobacteria,1TNP8@1236|Gammaproteobacteria,3NR02@468|Moraxellaceae	-	-	-	-	-	-	-	-	-	-	-
AMA_NO_filter_03745	2B01J@1|root,31SBS@2|Bacteria,1QPVK@1224|Proteobacteria,1TNMB@1236|Gammaproteobacteria,3NQUS@468|Moraxellaceae	-	-	-	-	-	-	-	-	-	-	-
AMA_NO_filter_03746	2B01J@1|root,31SBS@2|Bacteria,1QPVK@1224|Proteobacteria,1TNMB@1236|Gammaproteobacteria,3NQUS@468|Moraxellaceae	-	-	-	-	-	-	-	-	-	-	-
AMA_NO_filter_03748	2B05A@1|root,31SFU@2|Bacteria,1QQ02@1224|Proteobacteria,1TNSP@1236|Gammaproteobacteria,3NR8E@468|Moraxellaceae	-	-	-	-	-	-	-	-	-	-	-
AMA_NO_filter_03749	29FPP@1|root,302MA@2|Bacteria,1QQ0H@1224|Proteobacteria,1TNT8@1236|Gammaproteobacteria,3NR9Z@468|Moraxellaceae	-	-	-	-	-	-	-	-	-	-	-
AMA_NO_filter_03750	29FMY@1|root,302JJ@2|Bacteria,1QPUD@1224|Proteobacteria,1TNJQ@1236|Gammaproteobacteria,3NQPF@468|Moraxellaceae	-	-	-	-	-	-	-	-	-	-	-
AMA_NO_filter_03751	29G49@1|root,30320@2|Bacteria,1QPZN@1224|Proteobacteria,1TNS5@1236|Gammaproteobacteria,3NR7G@468|Moraxellaceae	-	-	-	-	-	-	-	-	-	-	-
AMA_NO_filter_03752	2DYXA@1|root,34BJG@2|Bacteria,1QV4M@1224|Proteobacteria,1TCH9@1236|Gammaproteobacteria,3NR5H@468|Moraxellaceae	S	Nuclease-related domain	-	-	-	-	-	-	-	-	-
AMA_NO_filter_03753	2BHYY@1|root,32C38@2|Bacteria,1QQ1P@1224|Proteobacteria,1TNUI@1236|Gammaproteobacteria,3NRCM@468|Moraxellaceae	-	-	-	-	-	-	-	-	-	-	-
AMA_NO_filter_03754	29G16@1|root,302YZ@2|Bacteria,1QPT9@1224|Proteobacteria,1TNID@1236|Gammaproteobacteria,3NQKU@468|Moraxellaceae	-	-	-	-	-	-	-	-	-	-	-
AMA_NO_filter_03756	29FPN@1|root,302M9@2|Bacteria,1QQ07@1224|Proteobacteria,1TNSX@1236|Gammaproteobacteria,3NR91@468|Moraxellaceae	S	H-NS histone family	-	-	-	-	-	-	-	-	-
AMA_NO_filter_03760	COG4949@1|root,COG4949@2|Bacteria,1MVI2@1224|Proteobacteria,1RR20@1236|Gammaproteobacteria,3NRC3@468|Moraxellaceae	S	Protein of unknown function (DUF3422)	-	-	-	-	-	-	-	-	-
AMA_NO_filter_03761	COG0627@1|root,COG0627@2|Bacteria,1MUID@1224|Proteobacteria,1RMR3@1236|Gammaproteobacteria,3NJT1@468|Moraxellaceae	S	Serine hydrolase involved in the detoxification of formaldehyde	fghA	GO:0003674,GO:0003824,GO:0006081,GO:0008150,GO:0008152,GO:0009987,GO:0016787,GO:0016788,GO:0016790,GO:0016999,GO:0017144,GO:0018738,GO:0044237,GO:0044281,GO:0046292,GO:0071704	3.1.2.12	ko:K01070	ko00680,ko01120,ko01200,map00680,map01120,map01200	-	R00527	RC00167,RC00320	ko00000,ko00001,ko01000
AMA_NO_filter_03764	COG3385@1|root,COG3385@2|Bacteria,1R7TE@1224|Proteobacteria,1RMQX@1236|Gammaproteobacteria,3NKD7@468|Moraxellaceae	L	Transposase DDE domain	-	-	-	-	-	-	-	-	-
AMA_NO_filter_03765	2BWFW@1|root,3499Y@2|Bacteria,1P0A8@1224|Proteobacteria	-	-	-	-	-	-	-	-	-	-	-
AMA_NO_filter_03766	COG3667@1|root,COG3667@2|Bacteria,1MXW6@1224|Proteobacteria,1RZEY@1236|Gammaproteobacteria,3NJ7C@468|Moraxellaceae	P	Copper resistance protein B precursor (CopB)	-	-	-	ko:K07233	-	-	-	-	ko00000
AMA_NO_filter_03767	2AZ3A@1|root,31R9M@2|Bacteria,1QNTN@1224|Proteobacteria,1TMFC@1236|Gammaproteobacteria,3NN6Z@468|Moraxellaceae	-	-	-	-	-	-	-	-	-	-	-
AMA_NO_filter_03768	COG1538@1|root,COG1538@2|Bacteria,1NW1T@1224|Proteobacteria,1RPGN@1236|Gammaproteobacteria,3NINH@468|Moraxellaceae	MU	Outer membrane efflux protein	-	-	-	-	-	-	-	-	-
AMA_NO_filter_03771	COG5569@1|root,COG5569@2|Bacteria,1NGSZ@1224|Proteobacteria,1SGPW@1236|Gammaproteobacteria,3NNQR@468|Moraxellaceae	S	Copper binding periplasmic protein CusF	-	-	-	ko:K07810	ko02020,map02020	-	-	-	ko00000,ko00001
AMA_NO_filter_03773	COG3344@1|root,COG3344@2|Bacteria,1MVI1@1224|Proteobacteria,1RQP7@1236|Gammaproteobacteria,3NJEF@468|Moraxellaceae	L	Reverse transcriptase (RNA-dependent DNA polymerase)	-	-	-	-	-	-	-	-	-
AMA_NO_filter_03774	COG2801@1|root,COG2801@2|Bacteria,1MVXQ@1224|Proteobacteria,1RSHU@1236|Gammaproteobacteria,3NKQX@468|Moraxellaceae	L	Transposase	tnpB	-	-	ko:K07497	-	-	-	-	ko00000
AMA_NO_filter_03775	29FQT@1|root,302NF@2|Bacteria,1QQ44@1224|Proteobacteria,1TNXF@1236|Gammaproteobacteria,3NRI8@468|Moraxellaceae	-	-	-	-	-	-	-	-	-	-	-
AMA_NO_filter_03776	28I8G@1|root,2Z8BA@2|Bacteria,1MWYF@1224|Proteobacteria,1RTN9@1236|Gammaproteobacteria,3NR3H@468|Moraxellaceae	S	zinc-ribbon domain	-	-	-	-	-	-	-	-	-
AMA_NO_filter_03777	2B0AW@1|root,31SMX@2|Bacteria,1QQ7Z@1224|Proteobacteria,1RSUZ@1236|Gammaproteobacteria,3NRRU@468|Moraxellaceae	-	-	-	-	-	-	-	-	-	-	-
AMA_NO_filter_03778	2B02W@1|root,31SD4@2|Bacteria,1QPX4@1224|Proteobacteria,1TNP9@1236|Gammaproteobacteria,3NR03@468|Moraxellaceae	-	-	-	-	-	-	-	-	-	-	-
AMA_NO_filter_03780	2B041@1|root,31SEB@2|Bacteria,1QPYA@1224|Proteobacteria,1TNQQ@1236|Gammaproteobacteria,3NR3K@468|Moraxellaceae	-	-	-	-	-	-	-	-	-	-	-
AMA_NO_filter_03781	2B0CC@1|root,31SPH@2|Bacteria,1QQ9J@1224|Proteobacteria,1RSWM@1236|Gammaproteobacteria,3NRV4@468|Moraxellaceae	-	-	-	-	-	-	-	-	-	-	-
AMA_NO_filter_03791	COG3039@1|root,COG3039@2|Bacteria,1MXTN@1224|Proteobacteria,1RM94@1236|Gammaproteobacteria,3NISW@468|Moraxellaceae	L	Transposase DDE domain	-	-	-	-	-	-	-	-	-
AMA_NO_filter_03792	COG0789@1|root,COG0789@2|Bacteria,1REDD@1224|Proteobacteria,1S56Q@1236|Gammaproteobacteria,3NQCJ@468|Moraxellaceae	K	MerR HTH family regulatory protein	-	-	-	ko:K19057	-	-	-	-	ko00000,ko03000
AMA_NO_filter_03795	2BP4J@1|root,32HVF@2|Bacteria,1Q1K0@1224|Proteobacteria,1TMM4@1236|Gammaproteobacteria,3NNUK@468|Moraxellaceae	-	-	-	-	-	-	-	-	-	-	-
AMA_NO_filter_03804	2DIER@1|root,3030G@2|Bacteria,1QPWZ@1224|Proteobacteria,1TNP2@1236|Gammaproteobacteria,3NQZM@468|Moraxellaceae	-	-	-	-	-	-	-	-	-	-	-
AMA_NO_filter_03805	COG0860@1|root,COG0860@2|Bacteria,1RJBG@1224|Proteobacteria,1RXF4@1236|Gammaproteobacteria,3NQ7X@468|Moraxellaceae	M	N-acetylmuramoyl-L-alanine amidase	-	-	-	-	-	-	-	-	-
AMA_NO_filter_03806	2B06U@1|root,31SHM@2|Bacteria,1QQ2N@1224|Proteobacteria,1TNVU@1236|Gammaproteobacteria,3NRF0@468|Moraxellaceae	-	-	-	-	-	-	-	-	-	-	-
AMA_NO_filter_03807	COG0582@1|root,COG0582@2|Bacteria,1R70F@1224|Proteobacteria,1T1B0@1236|Gammaproteobacteria,3NTIX@468|Moraxellaceae	L	Phage integrase family	-	-	-	-	-	-	-	-	-
AMA_NO_filter_03808	COG2207@1|root,COG2207@2|Bacteria,1R46K@1224|Proteobacteria,1RNCY@1236|Gammaproteobacteria,3NIXY@468|Moraxellaceae	K	AraC-like ligand binding domain	-	-	-	-	-	-	-	-	-
AMA_NO_filter_03809	COG1662@1|root,COG3677@1|root,COG1662@2|Bacteria,COG3677@2|Bacteria,1NHAK@1224|Proteobacteria,1RQRY@1236|Gammaproteobacteria,3NMJJ@468|Moraxellaceae	L	IS1 transposase	insB4	GO:0006139,GO:0006259,GO:0006310,GO:0006313,GO:0006725,GO:0006807,GO:0008150,GO:0008152,GO:0009987,GO:0032196,GO:0034641,GO:0043170,GO:0044237,GO:0044238,GO:0044260,GO:0046483,GO:0071704,GO:0090304,GO:1901360	-	ko:K07480	-	-	-	-	ko00000
AMA_NO_filter_03810	COG3316@1|root,COG3316@2|Bacteria,1MWZ2@1224|Proteobacteria,1RRC2@1236|Gammaproteobacteria,3NKP5@468|Moraxellaceae	L	DDE domain	-	-	-	ko:K18320	-	-	-	-	ko00000
AMA_NO_filter_03816	2BIB3@1|root,32CGU@2|Bacteria,1QQZE@1224|Proteobacteria,1RTQK@1236|Gammaproteobacteria,3NNMB@468|Moraxellaceae	-	-	-	-	-	-	-	-	-	-	-
AMA_NO_filter_03818	COG2929@1|root,COG2929@2|Bacteria,1N6QP@1224|Proteobacteria,1SCS4@1236|Gammaproteobacteria,3NP30@468|Moraxellaceae	S	Ribonuclease toxin, BrnT, of type II toxin-antitoxin system	-	-	-	ko:K09803	-	-	-	-	ko00000
AMA_NO_filter_03819	COG3514@1|root,COG3514@2|Bacteria,1N6WF@1224|Proteobacteria,1SF2J@1236|Gammaproteobacteria,3NNJS@468|Moraxellaceae	S	BrnA antitoxin of type II toxin-antitoxin system	-	-	-	-	-	-	-	-	-
AMA_NO_filter_03820	2AZR9@1|root,31S0C@2|Bacteria,1QPH7@1224|Proteobacteria,1TN7I@1236|Gammaproteobacteria,3NQ4H@468|Moraxellaceae	-	-	-	-	-	-	-	-	-	-	-
AMA_NO_filter_03821	COG3657@1|root,COG3657@2|Bacteria,1N74C@1224|Proteobacteria,1SCNC@1236|Gammaproteobacteria,3NNZB@468|Moraxellaceae	S	Phage derived protein Gp49-like (DUF891)	-	-	-	-	-	-	-	-	-
AMA_NO_filter_03822	COG3636@1|root,COG3636@2|Bacteria,1N75D@1224|Proteobacteria,1SC8G@1236|Gammaproteobacteria,3NP1M@468|Moraxellaceae	K	addiction module antidote protein	-	-	-	-	-	-	-	-	-
AMA_NO_filter_03823	2AIIQ@1|root,3190S@2|Bacteria,1RHWT@1224|Proteobacteria,1S774@1236|Gammaproteobacteria	S	Cell wall assembly protein	-	-	-	-	-	-	-	-	-
AMA_NO_filter_03828	COG2826@1|root,COG2826@2|Bacteria,1PP49@1224|Proteobacteria,1RN7B@1236|Gammaproteobacteria,3NKYF@468|Moraxellaceae	L	Integrase core domain	insI	GO:0003674,GO:0003676,GO:0003677,GO:0003690,GO:0003824,GO:0004803,GO:0005488,GO:0005575,GO:0005622,GO:0005623,GO:0005737,GO:0005829,GO:0006139,GO:0006259,GO:0006310,GO:0006313,GO:0006725,GO:0006807,GO:0008150,GO:0008152,GO:0009987,GO:0030983,GO:0032135,GO:0032196,GO:0032991,GO:0032993,GO:0034641,GO:0043170,GO:0043565,GO:0044237,GO:0044238,GO:0044260,GO:0044424,GO:0044444,GO:0044464,GO:0046483,GO:…	-	ko:K07482	-	-	-	-	ko00000
AMA_NO_filter_03830	COG2963@1|root,COG2963@2|Bacteria,1N1AA@1224|Proteobacteria,1S9QC@1236|Gammaproteobacteria,3NNNJ@468|Moraxellaceae	L	Transposase	-	-	-	ko:K07483	-	-	-	-	ko00000
AMA_NO_filter_03832	2DRTF@1|root,33CYX@2|Bacteria,1NIVX@1224|Proteobacteria,1SIU5@1236|Gammaproteobacteria	-	-	-	-	-	-	-	-	-	-	-
AMA_NO_filter_03833	2AHXA@1|root,318A7@2|Bacteria,1Q022@1224|Proteobacteria,1TMIR@1236|Gammaproteobacteria,3NNME@468|Moraxellaceae	-	-	-	-	-	-	-	-	-	-	-
AMA_NO_filter_03834	2BWFW@1|root,3499Y@2|Bacteria,1P0A8@1224|Proteobacteria	-	-	-	-	-	-	-	-	-	-	-
AMA_NO_filter_03718	COG1662@1|root,COG3677@1|root,COG1662@2|Bacteria,COG3677@2|Bacteria,1NHAK@1224|Proteobacteria,1RQRY@1236|Gammaproteobacteria,3NMJJ@468|Moraxellaceae	L	IS1 transposase	insB4	GO:0006139,GO:0006259,GO:0006310,GO:0006313,GO:0006725,GO:0006807,GO:0008150,GO:0008152,GO:0009987,GO:0032196,GO:0034641,GO:0043170,GO:0044237,GO:0044238,GO:0044260,GO:0046483,GO:0071704,GO:0090304,GO:1901360	-	ko:K07480	-	-	-	-	ko00000
AMA_NO_filter_03725	COG1662@1|root,COG3677@1|root,COG1662@2|Bacteria,COG3677@2|Bacteria,1NHAK@1224|Proteobacteria,1RQRY@1236|Gammaproteobacteria,3NMJJ@468|Moraxellaceae	L	IS1 transposase	insB4	GO:0006139,GO:0006259,GO:0006310,GO:0006313,GO:0006725,GO:0006807,GO:0008150,GO:0008152,GO:0009987,GO:0032196,GO:0034641,GO:0043170,GO:0044237,GO:0044238,GO:0044260,GO:0046483,GO:0071704,GO:0090304,GO:1901360	-	ko:K07480	-	-	-	-	ko00000
AMA_NO_filter_03835	2A568@1|root,30TV3@2|Bacteria,1Q8SE@1224|Proteobacteria,1TNNA@1236|Gammaproteobacteria,3NQXF@468|Moraxellaceae	-	-	-	-	-	-	-	-	-	-	-
AMA_NO_filter_03836	29GB0@1|root,3038V@2|Bacteria,1QQBA@1224|Proteobacteria,1RSYI@1236|Gammaproteobacteria,3NRY8@468|Moraxellaceae	-	-	-	-	-	-	-	-	-	-	-
AMA_NO_filter_03837	2B04P@1|root,31SF4@2|Bacteria,1QPZB@1224|Proteobacteria,1TNRU@1236|Gammaproteobacteria,3NR6T@468|Moraxellaceae	-	-	-	-	-	-	-	-	-	-	-
AMA_NO_filter_03838	2B0C2@1|root,31SP6@2|Bacteria,1QQ93@1224|Proteobacteria,1RSW6@1236|Gammaproteobacteria,3NRUE@468|Moraxellaceae	-	-	-	-	-	-	-	-	-	-	-
AMA_NO_filter_03839	2ASVT@1|root,31IB8@2|Bacteria,1QG0N@1224|Proteobacteria,1TDCH@1236|Gammaproteobacteria,3NQJS@468|Moraxellaceae	-	-	-	-	-	-	-	-	-	-	-
AMA_NO_filter_03844	COG3843@1|root,COG3843@2|Bacteria,1MU0S@1224|Proteobacteria,2TSP8@28211|Alphaproteobacteria,36XUG@31993|Methylocystaceae	U	Protein of unknown function (DUF3363)	-	-	-	-	-	-	-	-	-
AMA_NO_filter_03847	COG3173@1|root,COG3173@2|Bacteria,1RBVX@1224|Proteobacteria,1S39J@1236|Gammaproteobacteria	S	Phosphotransferase enzyme family	-	-	-	ko:K06979	-	M00760	-	-	br01600,ko00000,ko00002,ko01504
AMA_NO_filter_03848	2B04F@1|root,31SEV@2|Bacteria,1QPYZ@1224|Proteobacteria,1TNRD@1236|Gammaproteobacteria,3NR5U@468|Moraxellaceae	-	-	-	-	-	-	-	-	-	-	-
AMA_NO_filter_03849	28HHZ@1|root,2Z7TI@2|Bacteria,1R6C6@1224|Proteobacteria,1RZN9@1236|Gammaproteobacteria,3NQTF@468|Moraxellaceae	-	-	-	-	-	-	-	-	-	-	-
AMA_NO_filter_03850	2DQJR@1|root,337AQ@2|Bacteria,1NDYY@1224|Proteobacteria,1SEZD@1236|Gammaproteobacteria,3NPV2@468|Moraxellaceae	S	TraX protein	-	-	-	-	-	-	-	-	-
AMA_NO_filter_03855	COG3464@1|root,COG3464@2|Bacteria,1N2V1@1224|Proteobacteria,1RN1I@1236|Gammaproteobacteria	L	Transposase	-	-	-	ko:K07485	-	-	-	-	ko00000
AMA_NO_filter_03860	COG2801@1|root,COG2801@2|Bacteria,1MWVQ@1224|Proteobacteria,1RN12@1236|Gammaproteobacteria,3NKCU@468|Moraxellaceae	L	PFAM Integrase catalytic	-	-	-	-	-	-	-	-	-
AMA_NO_filter_03865	COG3039@1|root,COG3039@2|Bacteria,1MVDK@1224|Proteobacteria,1RR0T@1236|Gammaproteobacteria,3NMV5@468|Moraxellaceae	L	Transposase domain (DUF772)	-	-	-	ko:K07481	-	-	-	-	ko00000
AMA_NO_filter_03867	COG3059@1|root,COG3059@2|Bacteria,1N1BB@1224|Proteobacteria,1SBC2@1236|Gammaproteobacteria	S	Protein of unknown function, DUF417	-	-	-	-	-	-	-	-	-
AMA_NO_filter_03868	COG3039@1|root,COG3039@2|Bacteria,1MXTN@1224|Proteobacteria,1RM94@1236|Gammaproteobacteria,3NISW@468|Moraxellaceae	L	Transposase DDE domain	-	-	-	-	-	-	-	-	-
AMA_NO_filter_03772	COG2801@1|root,COG2801@2|Bacteria,1MVXQ@1224|Proteobacteria,1RSHU@1236|Gammaproteobacteria,3NKQX@468|Moraxellaceae	L	Transposase	tnpB	-	-	ko:K07497	-	-	-	-	ko00000
AMA_NO_filter_03831	COG2801@1|root,COG2801@2|Bacteria,1MVXQ@1224|Proteobacteria,1RSHU@1236|Gammaproteobacteria,3NKQX@468|Moraxellaceae	L	Transposase	tnpB	-	-	ko:K07497	-	-	-	-	ko00000
AMA_NO_filter_03633	COG2963@1|root,COG2963@2|Bacteria,1N8W3@1224|Proteobacteria,1SEAC@1236|Gammaproteobacteria,3NNND@468|Moraxellaceae	L	Transposase	-	-	-	ko:K07483	-	-	-	-	ko00000
AMA_NO_filter_03716	COG2963@1|root,COG2963@2|Bacteria,1N8W3@1224|Proteobacteria,1SEAC@1236|Gammaproteobacteria,3NNND@468|Moraxellaceae	L	Transposase	-	-	-	ko:K07483	-	-	-	-	ko00000
AMA_NO_filter_02009	2EBAW@1|root,335BJ@2|Bacteria,1N90V@1224|Proteobacteria,1TMK0@1236|Gammaproteobacteria,3NNS2@468|Moraxellaceae	-	-	-	-	-	-	-	-	-	-	-
AMA_NO_filter_02011	COG0323@1|root,COG4191@1|root,COG0323@2|Bacteria,COG4191@2|Bacteria,1ND4X@1224|Proteobacteria,1RQA7@1236|Gammaproteobacteria	T	Histidine kinase	-	-	-	-	-	-	-	-	-
AMA_NO_filter_03295	COG0625@1|root,COG0625@2|Bacteria,1R7YC@1224|Proteobacteria,1S06X@1236|Gammaproteobacteria,3NJW3@468|Moraxellaceae	O	Glutathione S-transferase, N-terminal domain	-	-	-	-	-	-	-	-	-
AMA_NO_filter_02013	2DN98@1|root,32W7G@2|Bacteria,1MZN1@1224|Proteobacteria,1SIQK@1236|Gammaproteobacteria	S	TniQ	-	-	-	-	-	-	-	-	-
AMA_NO_filter_02015	COG2842@1|root,COG2842@2|Bacteria,1R9BD@1224|Proteobacteria,1SCZF@1236|Gammaproteobacteria,462I6@72273|Thiotrichales	S	Bacterial TniB protein	-	-	-	-	-	-	-	-	-
AMA_NO_filter_02016	COG2801@1|root,COG2801@2|Bacteria,1MXCK@1224|Proteobacteria,1RV69@1236|Gammaproteobacteria	L	Integrase catalytic	-	-	-	ko:K07497	-	-	-	-	ko00000
AMA_NO_filter_02625	2AZYM@1|root,31S8K@2|Bacteria,1QPRJ@1224|Proteobacteria,1TNGI@1236|Gammaproteobacteria,3NQI6@468|Moraxellaceae	-	-	-	-	-	-	-	-	-	-	-
AMA_NO_filter_02626	COG0286@1|root,COG1203@1|root,COG0286@2|Bacteria,COG1203@2|Bacteria,1NS4S@1224|Proteobacteria,1SFX2@1236|Gammaproteobacteria,3NQWV@468|Moraxellaceae	L	C-terminal domain on Strawberry notch homologue	-	-	-	-	-	-	-	-	-
AMA_NO_filter_02628	2ASVN@1|root,31IB2@2|Bacteria,1QG0G@1224|Proteobacteria,1TDC9@1236|Gammaproteobacteria,3NQJA@468|Moraxellaceae	-	-	-	-	-	-	-	-	-	-	-
AMA_NO_filter_02629	2B02X@1|root,31SD6@2|Bacteria,1QPX7@1224|Proteobacteria,1TNPD@1236|Gammaproteobacteria,3NR0C@468|Moraxellaceae	-	-	-	-	-	-	-	-	-	-	-
AMA_NO_filter_02630	2B05G@1|root,31SG0@2|Bacteria,1QQ0A@1224|Proteobacteria,1TNT0@1236|Gammaproteobacteria,3NR99@468|Moraxellaceae	-	-	-	-	-	-	-	-	-	-	-
AMA_NO_filter_02631	29G3F@1|root,30317@2|Bacteria,1QPYH@1224|Proteobacteria,1TNQW@1236|Gammaproteobacteria,3NR4D@468|Moraxellaceae	-	-	-	-	-	-	-	-	-	-	-
AMA_NO_filter_02632	2CC55@1|root,2ZD4Y@2|Bacteria,1P3ZG@1224|Proteobacteria,1SWBN@1236|Gammaproteobacteria,3NQQM@468|Moraxellaceae	-	-	-	-	-	-	-	-	-	-	-
AMA_NO_filter_02633	2CC54@1|root,2ZDSZ@2|Bacteria,1P5GR@1224|Proteobacteria,1STDD@1236|Gammaproteobacteria,3NR43@468|Moraxellaceae	-	-	-	-	-	-	-	-	-	-	-
AMA_NO_filter_02634	2CC53@1|root,33WZA@2|Bacteria,1NVX8@1224|Proteobacteria,1SPID@1236|Gammaproteobacteria,3NR0B@468|Moraxellaceae	-	-	-	-	-	-	-	-	-	-	-
AMA_NO_filter_02635	2CC53@1|root,33XAH@2|Bacteria,1NVJ9@1224|Proteobacteria,1SNZ1@1236|Gammaproteobacteria,3NQXG@468|Moraxellaceae	-	-	-	-	-	-	-	-	-	-	-
AMA_NO_filter_02636	COG1040@1|root,COG1040@2|Bacteria,1QV41@1224|Proteobacteria,1RSAP@1236|Gammaproteobacteria,3NR7B@468|Moraxellaceae	S	competence protein	-	-	-	-	-	-	-	-	-
AMA_NO_filter_02637	2AZPW@1|root,31RYV@2|Bacteria,1QPFN@1224|Proteobacteria,1TN5P@1236|Gammaproteobacteria,3NQ1C@468|Moraxellaceae	-	-	-	-	-	-	-	-	-	-	-
AMA_NO_filter_02638	COG1040@1|root,COG1040@2|Bacteria,1QPY3@1224|Proteobacteria,1TNQF@1236|Gammaproteobacteria,3NR32@468|Moraxellaceae	S	competence protein	-	-	-	-	-	-	-	-	-
AMA_NO_filter_02639	29G6V@1|root,3034M@2|Bacteria,1QQ4M@1224|Proteobacteria,1RSR9@1236|Gammaproteobacteria,3NRJD@468|Moraxellaceae	-	-	-	-	-	-	-	-	-	-	-
AMA_NO_filter_03353	COG2907@1|root,COG2907@2|Bacteria,1MV4Z@1224|Proteobacteria,1S1C3@1236|Gammaproteobacteria,3NK9C@468|Moraxellaceae	S	Flavin containing amine oxidoreductase	-	-	-	-	-	-	-	-	-
AMA_NO_filter_02640	2B05I@1|root,31SG3@2|Bacteria,1QQ0E@1224|Proteobacteria,1TNT5@1236|Gammaproteobacteria,3NR9K@468|Moraxellaceae	-	-	-	-	-	-	-	-	-	-	-
AMA_NO_filter_02641	29G27@1|root,302ZY@2|Bacteria,1QPVU@1224|Proteobacteria,1TNMM@1236|Gammaproteobacteria,3NQVG@468|Moraxellaceae	-	-	-	-	-	-	-	-	-	-	-
AMA_NO_filter_02642	2AMA5@1|root,31C53@2|Bacteria,1QGIS@1224|Proteobacteria,1TDYS@1236|Gammaproteobacteria,3NR9M@468|Moraxellaceae	-	-	-	-	-	-	-	-	-	-	-
AMA_NO_filter_02643	2B011@1|root,31SB5@2|Bacteria,1QPUQ@1224|Proteobacteria,1TNK6@1236|Gammaproteobacteria,3NQR5@468|Moraxellaceae	-	-	-	-	-	-	-	-	-	-	-
AMA_NO_filter_02644	2B04G@1|root,31SEW@2|Bacteria,1QPZ1@1224|Proteobacteria,1TNRF@1236|Gammaproteobacteria,3NR5X@468|Moraxellaceae	-	-	-	-	-	-	-	-	-	-	-
AMA_NO_filter_02646	2ETNF@1|root,33M66@2|Bacteria,1RF4M@1224|Proteobacteria,1S5ND@1236|Gammaproteobacteria,3NQRZ@468|Moraxellaceae	-	-	-	-	-	-	-	-	-	-	-
AMA_NO_filter_02647	2BHXF@1|root,32C1I@2|Bacteria,1QPXE@1224|Proteobacteria,1TNPK@1236|Gammaproteobacteria,3NR0Y@468|Moraxellaceae	S	Spectrin repeats	-	-	-	-	-	-	-	-	-
AMA_NO_filter_02648	COG0739@1|root,COG0739@2|Bacteria,1PB5P@1224|Proteobacteria,1SV7Z@1236|Gammaproteobacteria,3NR0N@468|Moraxellaceae	M	Peptidase family M23	-	-	-	-	-	-	-	-	-
AMA_NO_filter_02649	2B05E@1|root,31SFY@2|Bacteria,1QQ06@1224|Proteobacteria,1TNSV@1236|Gammaproteobacteria,3NR8X@468|Moraxellaceae	-	-	-	-	-	-	-	-	-	-	-
AMA_NO_filter_02650	2B00F@1|root,31SAI@2|Bacteria,1QPTW@1224|Proteobacteria,1TNJ4@1236|Gammaproteobacteria,3NQN6@468|Moraxellaceae	-	-	-	-	-	-	-	-	-	-	-
AMA_NO_filter_02651	2B00R@1|root,31SAU@2|Bacteria,1QPU8@1224|Proteobacteria,1TNJJ@1236|Gammaproteobacteria,3NQP2@468|Moraxellaceae	-	-	-	-	-	-	-	-	-	-	-
AMA_NO_filter_02653	29G17@1|root,302Z0@2|Bacteria,1QPTC@1224|Proteobacteria,1TNIG@1236|Gammaproteobacteria,3NQKX@468|Moraxellaceae	-	-	-	-	-	-	-	-	-	-	-
AMA_NO_filter_02654	2BPBP@1|root,32I3P@2|Bacteria,1Q1PH@1224|Proteobacteria,1TNNY@1236|Gammaproteobacteria,3NQZC@468|Moraxellaceae	-	-	-	-	-	-	-	-	-	-	-
AMA_NO_filter_02655	2B00P@1|root,31SAS@2|Bacteria,1QPU5@1224|Proteobacteria,1TNJG@1236|Gammaproteobacteria,3NQNY@468|Moraxellaceae	-	-	-	-	-	-	-	-	-	-	-
AMA_NO_filter_02656	COG1651@1|root,COG1651@2|Bacteria,1NZT5@1224|Proteobacteria,1ST2A@1236|Gammaproteobacteria	O	Required for disulfide bond formation in some periplasmic proteins. Acts by transferring its disulfide bond to other proteins and is reduced in the process	-	-	-	-	-	-	-	-	-
AMA_NO_filter_02657	29ZEQ@1|root,30ME0@2|Bacteria,1QB1T@1224|Proteobacteria,1T6IY@1236|Gammaproteobacteria,3NQY6@468|Moraxellaceae	-	-	-	-	-	-	-	-	-	-	-
AMA_NO_filter_02658	COG1192@1|root,COG1192@2|Bacteria,1NAJP@1224|Proteobacteria,1S4V1@1236|Gammaproteobacteria,3NMK3@468|Moraxellaceae	D	Cellulose biosynthesis protein BcsQ	parA	-	-	-	-	-	-	-	-
AMA_NO_filter_02660	2BHY7@1|root,32C2F@2|Bacteria,1QPZQ@1224|Proteobacteria,1TNS7@1236|Gammaproteobacteria,3NR7N@468|Moraxellaceae	-	-	-	-	-	-	-	-	-	-	-
AMA_NO_filter_02661	COG0849@1|root,COG0849@2|Bacteria,1QN78@1224|Proteobacteria,1TKNY@1236|Gammaproteobacteria,3NR1K@468|Moraxellaceae	D	StbA protein	-	-	-	-	-	-	-	-	-
AMA_NO_filter_02663	COG2805@1|root,COG2805@2|Bacteria,1MU3J@1224|Proteobacteria,1RN8G@1236|Gammaproteobacteria,3NQVE@468|Moraxellaceae	NU	Type II/IV secretion system protein	dotB	-	-	ko:K12203	-	-	-	-	ko00000,ko02044
AMA_NO_filter_02664	COG1388@1|root,COG1388@2|Bacteria,1MYQ8@1224|Proteobacteria,1S8FR@1236|Gammaproteobacteria,3NR4F@468|Moraxellaceae	M	Type IV secretory system, conjugal DNA-protein transfer	dotC	-	-	ko:K12204	-	-	-	-	ko00000,ko02044
AMA_NO_filter_02665	294DC@1|root,2ZRTA@2|Bacteria,1P6KM@1224|Proteobacteria,1SVYE@1236|Gammaproteobacteria,3NQK1@468|Moraxellaceae	S	DotD protein	-	-	-	-	-	-	-	-	-
AMA_NO_filter_02666	2BW1S@1|root,32Y6P@2|Bacteria,1NA01@1224|Proteobacteria,1SGVY@1236|Gammaproteobacteria,3NR2X@468|Moraxellaceae	-	-	-	-	-	-	-	-	-	-	-
AMA_NO_filter_02668	2ER6H@1|root,33IS4@2|Bacteria,1NH0F@1224|Proteobacteria,1TNQ7@1236|Gammaproteobacteria,3NR2F@468|Moraxellaceae	S	Type-IV b secretion system, inner-membrane complex component	-	-	-	-	-	-	-	-	-
AMA_NO_filter_02669	2CPXU@1|root,32SK2@2|Bacteria,1N2P6@1224|Proteobacteria,1SEAE@1236|Gammaproteobacteria,3NR9S@468|Moraxellaceae	S	Putative outer membrane core complex of type IVb secretion	-	-	-	-	-	-	-	-	-
AMA_NO_filter_03724	COG0695@1|root,COG0695@2|Bacteria,1PPNK@1224|Proteobacteria,1TAXH@1236|Gammaproteobacteria,2Q3CP@267888|Pseudoalteromonadaceae	O	Has a glutathione-disulfide oxidoreductase activity in the presence of NADPH and glutathione reductase. Reduces low molecular weight disulfides and proteins	-	-	-	ko:K03676	-	-	-	-	ko00000,ko03110
AMA_NO_filter_03717	COG2918@1|root,COG2918@2|Bacteria,1MW9B@1224|Proteobacteria,1RPNQ@1236|Gammaproteobacteria,3NK8B@468|Moraxellaceae	H	Belongs to the glutamate--cysteine ligase type 1 family. Type 1 subfamily	gshA	GO:0003674,GO:0003824,GO:0004357,GO:0005488,GO:0005575,GO:0005622,GO:0005623,GO:0005737,GO:0005829,GO:0006518,GO:0006575,GO:0006749,GO:0006750,GO:0006790,GO:0006807,GO:0006950,GO:0006970,GO:0006972,GO:0008150,GO:0008152,GO:0009058,GO:0009628,GO:0009987,GO:0010035,GO:0010038,GO:0016874,GO:0016879,GO:0016881,GO:0019184,GO:0034641,GO:0042221,GO:0042398,GO:0043043,GO:0043167,GO:0043169,GO:0043603,GO:…	6.3.2.2	ko:K01919	ko00270,ko00480,ko01100,map00270,map00480,map01100	M00118	R00894,R10993	RC00064,RC00090	ko00000,ko00001,ko00002,ko01000
AMA_NO_filter_02012	COG0270@1|root,COG0270@2|Bacteria,1MV9H@1224|Proteobacteria,1S18E@1236|Gammaproteobacteria,3NP58@468|Moraxellaceae	L	C-5 cytosine-specific DNA methylase	dcm	-	2.1.1.37	ko:K00558	ko00270,ko01100,ko05206,map00270,map01100,map05206	M00035	R04858	RC00003,RC00332	ko00000,ko00001,ko00002,ko01000,ko02048,ko03032,ko03036
AMA_NO_filter_03825	COG2944@1|root,COG2944@2|Bacteria,1MZGM@1224|Proteobacteria,1S97H@1236|Gammaproteobacteria,3NNZT@468|Moraxellaceae	K	Helix-turn-helix	-	-	-	ko:K07726	-	-	-	-	ko00000,ko03000
AMA_NO_filter_03824	COG4737@1|root,COG4737@2|Bacteria,1N7N5@1224|Proteobacteria,1S6BG@1236|Gammaproteobacteria,3NNJM@468|Moraxellaceae	S	RelE toxin of RelE / RelB toxin-antitoxin system	-	-	-	-	-	-	-	-	-
AMA_NO_filter_03790	COG1961@1|root,COG1961@2|Bacteria,1R3XB@1224|Proteobacteria,1RSC2@1236|Gammaproteobacteria,3NKN4@468|Moraxellaceae	L	Resolvase, N terminal domain	-	-	-	-	-	-	-	-	-
AMA_NO_filter_03610	COG2916@1|root,COG2916@2|Bacteria,1QQ3F@1224|Proteobacteria,1TNWQ@1236|Gammaproteobacteria,3NRGE@468|Moraxellaceae	S	Domain in histone-like proteins of HNS family	-	-	-	-	-	-	-	-	-
AMA_NO_filter_03732	COG0501@1|root,COG0501@2|Bacteria,1MUNA@1224|Proteobacteria,1RMZ6@1236|Gammaproteobacteria,3NK04@468|Moraxellaceae	M	Peptidase family M48	Z012_09445	-	-	-	-	-	-	-	-
AMA_NO_filter_03769	COG0845@1|root,COG5569@1|root,COG0845@2|Bacteria,COG5569@2|Bacteria,1MVAS@1224|Proteobacteria,1RPBZ@1236|Gammaproteobacteria,3NIWI@468|Moraxellaceae	M	Long alpha hairpin domain of cation efflux system protein, CusB	cusB	GO:0000041,GO:0003674,GO:0005215,GO:0005375,GO:0005488,GO:0005507,GO:0005575,GO:0005623,GO:0006810,GO:0006811,GO:0006812,GO:0006825,GO:0006873,GO:0006875,GO:0006878,GO:0006950,GO:0008150,GO:0008324,GO:0009636,GO:0009987,GO:0010035,GO:0010038,GO:0010272,GO:0010273,GO:0015075,GO:0015318,GO:0015679,GO:0019725,GO:0022857,GO:0022890,GO:0030001,GO:0030003,GO:0030288,GO:0030313,GO:0031975,GO:0034220,GO:…	-	ko:K07798	ko02020,map02020	-	-	-	ko00000,ko00001,ko02000
AMA_NO_filter_03793	COG1249@1|root,COG1249@2|Bacteria,1MU2U@1224|Proteobacteria,2VH3T@28216|Betaproteobacteria,3T6YV@506|Alcaligenaceae	H	Resistance to Hg(2 ) in bacteria appears to be governed by a specialized system which includes mercuric reductase. MerA protein is responsible for volatilizing mercury as Hg(0)	merA	-	1.16.1.1	ko:K00520	-	-	-	-	ko00000,ko01000
AMA_NO_filter_03794	28P0Z@1|root,2ZBXF@2|Bacteria,1RCXF@1224|Proteobacteria,2VQUF@28216|Betaproteobacteria	S	PFAM MerC mercury resistance protein	merC	-	-	ko:K19058	-	-	-	-	ko00000,ko02000
AMA_NO_filter_03796	COG0789@1|root,COG0789@2|Bacteria,1MZ3P@1224|Proteobacteria,1S459@1236|Gammaproteobacteria,3NNJ9@468|Moraxellaceae	K	MerR, DNA binding	merR	-	-	ko:K08365	-	-	-	-	ko00000,ko03000
AMA_NO_filter_03846	COG0488@1|root,COG0488@2|Bacteria,1MU37@1224|Proteobacteria,1RPCU@1236|Gammaproteobacteria,1Y7FS@135625|Pasteurellales	S	ABC transporter, ATP-binding protein	-	-	-	ko:K18231	ko02010,map02010	-	-	-	br01600,ko00000,ko00001,ko01504,ko02000
AMA_NO_filter_02659	COG1475@1|root,COG1475@2|Bacteria,1PI6S@1224|Proteobacteria,1SRAR@1236|Gammaproteobacteria,3NKX4@468|Moraxellaceae	K	ParB-like nuclease domain	-	-	-	-	-	-	-	-	-
AMA_NO_filter_03723	COG1249@1|root,COG1249@2|Bacteria,1MXQ3@1224|Proteobacteria,1RQ44@1236|Gammaproteobacteria,464TA@72275|Alteromonadaceae	C	COG1249 Pyruvate 2-oxoglutarate dehydrogenase complex, dihydrolipoamide dehydrogenase (E3) component, and related enzymes	lpd_2	-	1.8.1.4	ko:K00382	ko00010,ko00020,ko00260,ko00280,ko00620,ko00630,ko00640,ko01100,ko01110,ko01120,ko01130,ko01200,map00010,map00020,map00260,map00280,map00620,map00630,map00640,map01100,map01110,map01120,map01130,map01200	M00009,M00011,M00036,M00307,M00532	R00209,R01221,R01698,R03815,R07618,R08549	RC00004,RC00022,RC00583,RC02742,RC02833,RC02834	br01601,ko00000,ko00001,ko00002,ko01000,ko04147
AMA_NO_filter_02652	COG0210@1|root,COG0210@2|Bacteria,1R4PV@1224|Proteobacteria,1RZXT@1236|Gammaproteobacteria,3NR2S@468|Moraxellaceae	L	UvrD-like helicase C-terminal domain	-	-	-	-	-	-	-	-	-
AMA_NO_filter_03779	COG0550@1|root,COG0550@2|Bacteria,1MUFZ@1224|Proteobacteria,1RXXC@1236|Gammaproteobacteria,3NQZ6@468|Moraxellaceae	L	Bacterial DNA topoisomeraes I ATP-binding domain	-	-	5.99.1.2	ko:K03168	-	-	-	-	ko00000,ko01000,ko03032,ko03400
AMA_NO_filter_03763	COG0178@1|root,COG0178@2|Bacteria,1MX79@1224|Proteobacteria,1RYSZ@1236|Gammaproteobacteria,3NMFT@468|Moraxellaceae	L	The UvrABC repair system catalyzes the recognition and processing of DNA lesions. UvrA is an ATPase and a DNA-binding protein. A damage recognition complex composed of 2 UvrA and 2 UvrB subunits scans DNA for abnormalities. When the presence of a lesion has been verified by UvrB, the UvrA molecules dissociate	uvrA2	-	-	ko:K03701	ko03420,map03420	-	-	-	ko00000,ko00001,ko03400
AMA_NO_filter_03747	COG4974@1|root,COG4974@2|Bacteria,1QU6A@1224|Proteobacteria,1T28B@1236|Gammaproteobacteria,3NR9V@468|Moraxellaceae	L	Phage integrase, N-terminal SAM-like domain	-	-	-	-	-	-	-	-	-
AMA_NO_filter_03762	COG1252@1|root,COG1252@2|Bacteria,1MX96@1224|Proteobacteria,1RM9I@1236|Gammaproteobacteria,3NREK@468|Moraxellaceae	C	Pyridine nucleotide-disulphide oxidoreductase	ndh	-	1.6.99.3	ko:K03885,ko:K15977	ko00190,map00190	-	-	-	ko00000,ko00001,ko01000
